# Supplementary material for: Di-μ-nicotinamide-κ2 N 1:O;κ2 O:N 1-bis­[aqua­bis­(3-chloro­benzoato-κ2 O,O′)cadmium]
Source: Acta Crystallogr Sect E Struct Rep Online. 2013 Jun 15;69(Pt 7):m389–90. doi: 10.1107/S1600536813015948 (PMC3772423; doi:10.1107/S1600536813015948)
Supplement: Supplementary file 2 [file e-69-0m389-Isup2.hkl]

#
# h,k,l, Fc-squared, Fo-squared, sigma(Fo-squared) and status flag
#
data_I
_shelx_title ' bn4_31mayis_0m in P1'
_shelx_refln_list_code          4
_shelx_F_calc_maximum      222.72
_exptl_crystal_F_000       560.00
_reflns_d_resolution_high  0.8000
 
loop_
 _symmetry_equiv_pos_as_xyz
 'x, y, z'
 '-x, -y, -z'
 
_cell_length_a     7.5835
_cell_length_b    12.3652
_cell_length_c    12.4893
_cell_angle_alpha  66.878
_cell_angle_beta   78.678
_cell_angle_gamma  83.222
 
_shelx_F_squared_multiplier     1.000
 
loop_
 _refln_index_h
 _refln_index_k
 _refln_index_l
 _refln_F_squared_calc
 _refln_F_squared_meas
 _refln_F_squared_sigma
 _refln_observed_status
   1   0   0     8252.65     8940.62     95.19 o
   2   0   0      767.26      739.36     10.08 o
   3   0   0     2032.67     2119.08     21.26 o
   4   0   0     4473.96     4550.47    142.54 o
   5   0   0       71.40       56.00      2.11 o
   6   0   0       66.51       64.31      2.80 o
   7   0   0        1.39        3.02      2.20 o
   8   0   0      464.21      463.22     10.07 o
   9   0   0      226.08      224.72     10.69 o
  -9   1   0      187.18      210.83      6.53 o
  -8   1   0      357.80      362.98     10.31 o
  -7   1   0     1140.36     1138.46     17.80 o
  -6   1   0     2137.22     2139.80     25.38 o
  -5   1   0     1348.38     1370.81     16.90 o
  -4   1   0        4.38        2.18      0.76 o
  -3   1   0       71.25       45.98      1.57 o
  -2   1   0     1301.53     1244.42     13.04 o
  -1   1   0      448.92      502.13      7.80 o
   0   1   0      485.67      554.94      8.55 o
   1   1   0     5415.65     5778.86     67.04 o
   2   1   0     1947.88     1943.04     20.52 o
   3   1   0      467.88      470.68      8.85 o
   4   1   0     4984.37     5234.92     51.16 o
   5   1   0     2937.46     2838.57     28.12 o
   6   1   0      794.04      739.97      9.47 o
   7   1   0      396.05      376.62      7.18 o
   8   1   0      261.61      273.69     12.90 o
   9   1   0      125.25      139.00      9.85 o
  -9   2   0       50.54       51.85      3.74 o
  -8   2   0       17.08       19.68      4.64 o
  -7   2   0       29.71       35.70      3.99 o
  -6   2   0      143.92      153.38      3.79 o
  -5   2   0     1166.34     1156.61     11.72 o
  -4   2   0     1209.68     1166.96     13.28 o
  -3   2   0     2818.87     2930.76     30.13 o
  -2   2   0    11548.86    11784.96    149.56 o
  -1   2   0    16154.69    16922.81    201.70 o
   0   2   0     3737.02     3809.63     45.00 o
   1   2   0     9328.95    10302.40    105.20 o
   2   2   0    44689.11    42811.39    457.76 o
   3   2   0      491.15      410.07      4.39 o
   4   2   0        0.26        1.98      0.94 o
   5   2   0        3.68        5.19      1.10 o
   6   2   0        0.59        1.03      0.89 o
   7   2   0      308.90      299.24      5.19 o
   8   2   0      678.74      674.13     10.00 o
   9   2   0      346.95      350.72     14.09 o
  -8   3   0      192.52      191.83      6.90 o
  -7   3   0     1332.97     1379.38     24.27 o
  -6   3   0       76.69       78.36      3.89 o
  -5   3   0     1098.89     1039.71     11.02 o
  -4   3   0      224.86      221.83      4.84 o
  -3   3   0      223.20      250.45      3.72 o
  -2   3   0     2167.85     2380.66     22.82 o
  -1   3   0      809.21      856.75      9.43 o
   0   3   0      900.71      911.50      9.98 o
   1   3   0     1091.01     1071.91     10.63 o
   2   3   0    10356.52    11149.39    104.09 o
   3   3   0     8297.12     8551.68     82.99 o
   4   3   0     4215.72     4127.08     58.47 o
   5   3   0      678.16      670.09      7.51 o
   6   3   0      733.36      716.29     11.52 o
   7   3   0      127.84      133.93     14.25 o
   8   3   0      204.83      199.11      5.97 o
   9   3   0        2.13        4.33      3.13 o
  -8   4   0       69.50       69.86      4.37 o
  -7   4   0       55.47       57.86      3.78 o
  -6   4   0      816.69      802.93     10.14 o
  -5   4   0      781.00      794.56      8.73 o
  -4   4   0      530.64      492.85      8.96 o
  -3   4   0     7328.62     7838.27     71.98 o
  -2   4   0     4464.19     4469.04     44.71 o
  -1   4   0       77.20       63.68      1.84 o
   0   4   0     1088.74     1090.21     11.78 o
   1   4   0     3597.11     3766.20     42.71 o
   2   4   0      321.22      316.24      3.81 o
   3   4   0      250.14      279.21      3.44 o
   4   4   0       61.83       75.30      1.73 o
   5   4   0      197.97      178.86      3.03 o
   6   4   0     1135.82     1123.25     16.36 o
   7   4   0      491.17      495.21      8.10 o
   8   4   0      493.02      493.58      7.66 o
   9   4   0      370.63      388.61      9.62 o
  -8   5   0      141.53      155.61      6.68 o
  -7   5   0       78.26       77.61      5.11 o
  -6   5   0        0.27        1.71      1.95 o
  -5   5   0       43.73       51.84      1.84 o
  -4   5   0      168.57      183.30      3.31 o
  -3   5   0       26.14       28.85      1.57 o
  -2   5   0     2025.24     1971.76     21.63 o
  -1   5   0     5077.57     5328.11     55.37 o
   0   5   0      922.14      829.18      9.09 o
   1   5   0     9267.06     9715.25    101.47 o
   2   5   0     6497.32     6631.90     62.89 o
   3   5   0     3084.65     3145.30     30.07 o
   4   5   0      844.14      830.56     10.94 o
   5   5   0      582.44      573.05      7.03 o
   6   5   0      754.24      720.07      8.57 o
   7   5   0       12.59       15.06      1.98 o
   8   5   0       20.19       13.13      1.87 o
  -8   6   0      144.02      145.81      5.77 o
  -7   6   0      651.55      631.47     12.23 o
  -6   6   0      653.91      630.09      9.70 o
  -5   6   0     1692.39     1636.52     29.86 o
  -4   6   0     1503.93     1522.70     15.39 o
  -3   6   0     1055.40     1059.32     11.72 o
  -2   6   0       34.21       45.36      4.29 o
  -1   6   0     1076.70     1098.19     12.72 o
   0   6   0      255.99      224.26      3.63 o
   1   6   0       56.07       81.62      2.33 o
   2   6   0      571.03      589.48      6.45 o
   3   6   0      653.14      620.31      6.28 o
   4   6   0      448.48      429.92      7.27 o
   5   6   0      851.59      821.47     26.76 o
   6   6   0     1037.62     1012.51     13.08 o
   7   6   0      859.67      852.43     12.13 o
   8   6   0      326.65      353.37      7.61 o
  -7   7   0        2.40        6.20      1.82 o
  -6   7   0      217.84      209.20      3.77 o
  -5   7   0      171.00      186.17      4.15 o
  -4   7   0      235.96      232.44      4.57 o
  -3   7   0      906.35      896.31     10.13 o
  -2   7   0     2594.45     2548.07     28.38 o
  -1   7   0     2477.49     2494.93     27.43 o
   0   7   0     3096.86     3024.73     32.13 o
   1   7   0     2939.70     2942.95     31.31 o
   2   7   0      350.98      343.66      4.81 o
   3   7   0     1980.74     1961.16     19.32 o
   4   7   0      206.52      199.49      7.21 o
   5   7   0      604.25      613.27      7.42 o
   6   7   0        2.09        0.44      1.04 o
   7   7   0        7.79       12.02      2.02 o
   8   7   0       41.63       43.05      3.27 o
  -7   8   0      392.25      387.47      8.45 o
  -6   8   0      641.16      595.21      8.00 o
  -5   8   0      155.36      165.87      4.54 o
  -4   8   0      389.30      371.84     10.26 o
  -3   8   0     1006.93      979.17     11.09 o
  -2   8   0       28.93       28.94      1.84 o
  -1   8   0       88.55       86.12      2.62 o
   0   8   0      570.73      578.84      7.70 o
   1   8   0       16.56       19.60      1.25 o
   2   8   0      538.84      506.31      9.65 o
   3   8   0      871.73      868.15     11.25 o
   4   8   0     2658.07     2651.03     34.30 o
   5   8   0      873.61      808.32     14.03 o
   6   8   0      436.72      433.48      7.23 o
   7   8   0      266.44      282.43      4.42 o
  -6   9   0       13.57       15.76      2.29 o
  -5   9   0      417.59      420.50      6.80 o
  -4   9   0     1511.03     1491.86     22.09 o
  -3   9   0     1295.15     1284.14     16.06 o
  -2   9   0     1200.92     1178.80     13.83 o
  -1   9   0     2097.67     1962.85     60.89 o
   0   9   0      799.43      784.45      9.67 o
   1   9   0      178.45      158.09      6.25 o
   2   9   0      243.04      230.07      5.32 o
   3   9   0      385.83      379.32      6.46 o
   4   9   0       10.88       16.78      3.47 o
   5   9   0       18.15       21.29      1.88 o
   6   9   0       24.15       22.94      2.74 o
   7   9   0       61.01       54.32      2.42 o
  -6  10   0      255.34      281.70      6.46 o
  -5  10   0       51.37       43.32      2.23 o
  -4  10   0       52.47       44.88      2.67 o
  -3  10   0      581.21      565.31      7.15 o
  -2  10   0      177.13      165.57      4.51 o
  -1  10   0       10.17       12.43      1.37 o
   0  10   0     1108.25     1074.72     13.16 o
   1  10   0     1808.71     1758.03     19.47 o
   2  10   0      772.35      783.20     11.31 o
   3  10   0      338.26      307.49      4.73 o
   4  10   0      879.55      861.24     16.93 o
   5  10   0      329.21      354.00      5.45 o
   6  10   0      198.65      205.05      5.67 o
  -5  11   0      806.91      832.26     15.57 o
  -4  11   0      408.98      413.25      6.48 o
  -3  11   0      530.65      514.74      8.37 o
  -2  11   0      650.41      662.39     11.27 o
  -1  11   0      678.87      662.43      9.91 o
   0  11   0      105.56       99.33      3.39 o
   1  11   0      105.80      109.55      5.14 o
   2  11   0        9.98        7.07      2.85 o
   3  11   0       17.93       23.47      2.77 o
   4  11   0       79.94       89.02      7.77 o
   5  11   0       63.69       53.59      6.77 o
   6  11   0      255.47      276.72     15.32 o
  -4  12   0       18.07       14.61      3.00 o
  -3  12   0      165.75      186.51      4.52 o
  -2  12   0      195.79      202.93      4.93 o
  -1  12   0      875.09      791.84     26.32 o
   0  12   0      385.72      390.12      7.16 o
   1  12   0      844.72      834.16     12.78 o
   2  12   0      868.91      810.45     11.51 o
   3  12   0      379.12      382.74     18.06 o
   4  12   0      119.59      149.62     10.02 o
   5  12   0       33.71       38.19      5.01 o
  -3  13   0      228.18      249.57      9.29 o
  -2  13   0       56.23       72.02      6.37 o
  -1  13   0        5.16        5.13      2.25 o
   0  13   0      143.96      147.85      6.77 o
   1  13   0        9.66       10.68      2.27 o
   2  13   0      190.97      204.20      5.04 o
   3  13   0      128.63      116.70      9.54 o
   4  13   0      157.44      165.53     19.80 o
  -1  14   0      543.23      596.08     10.30 o
   0  14   0      352.03      347.53     10.05 o
   1  14   0      259.11      259.29      9.03 o
   2  14   0      194.17      212.03      9.58 o
  -3 -13   1       94.92       90.71      7.70 o
  -2 -13   1       54.50       47.49      3.97 o
  -1 -13   1        0.69        5.46      5.14 o
   0 -13   1        1.74        1.85      2.05 o
   1 -13   1       39.76       43.40      2.68 o
   2 -13   1       53.73       59.05      3.69 o
  -4 -12   1      317.30      304.04     12.28 o
  -3 -12   1      327.92      332.97     16.76 o
  -2 -12   1      628.94      639.95     11.21 o
  -1 -12   1      718.85      678.35     12.51 o
   0 -12   1      507.64      516.52     10.31 o
   1 -12   1      846.92      855.81     12.53 o
   2 -12   1      251.69      256.53      6.78 o
   3 -12   1      145.94      134.05      4.97 o
   4 -12   1        0.78        2.71      1.87 o
  -5 -11   1      184.61      194.20      5.07 o
  -4 -11   1       22.86       20.05      3.59 o
  -3 -11   1       19.76       13.31      3.98 o
  -2 -11   1        2.28        3.06      1.48 o
  -1 -11   1        6.63        6.42      1.45 o
   0 -11   1      866.88      868.58     12.56 o
   1 -11   1      571.23      543.12     12.41 o
   2 -11   1       58.67       61.36      2.58 o
   3 -11   1      685.51      698.15     11.79 o
   4 -11   1      657.17      612.28     23.54 o
   5 -11   1      462.84      462.04      8.71 o
  -6 -10   1      193.48      191.34      5.28 o
  -5 -10   1      151.80      166.71      5.14 o
  -4 -10   1      720.24      771.79     16.71 o
  -3 -10   1      683.97      656.25     13.41 o
  -2 -10   1     1853.62     1755.73     19.04 o
  -1 -10   1     1128.09     1141.89     13.34 o
   0 -10   1     1044.32     1028.57     16.66 o
   1 -10   1       40.08       32.05      1.98 o
   2 -10   1       12.49       14.08      1.58 o
   3 -10   1      310.51      318.95      6.62 o
   4 -10   1        0.62        1.44      1.44 o
   5 -10   1      223.81      250.69      5.88 o
   6 -10   1      232.57      246.03      8.75 o
  -7  -9   1       35.12       40.07      1.99 o
  -6  -9   1      123.33      119.13      3.76 o
  -5  -9   1        4.20        3.22      1.47 o
  -4  -9   1       42.92       57.57      3.94 o
  -3  -9   1       13.44       11.78      1.93 o
  -2  -9   1      925.51      895.16     10.27 o
  -1  -9   1     1504.84     1422.91     16.26 o
   0  -9   1      612.63      582.53     10.02 o
   1  -9   1      396.63      385.98      5.36 o
   2  -9   1     5099.05     5041.96     94.11 o
   3  -9   1      699.76      687.05      8.59 o
   4  -9   1      548.73      568.16      8.15 o
   5  -9   1      587.27      587.65      9.00 o
   6  -9   1      213.47      192.67      5.29 o
  -7  -8   1      331.47      324.51      6.95 o
  -6  -8   1      215.97      222.32      5.73 o
  -5  -8   1      522.93      534.41      8.09 o
  -4  -8   1     1668.96     1626.96     21.31 o
  -3  -8   1     1244.83     1240.03     15.90 o
  -2  -8   1      591.34      601.78      7.20 o
  -1  -8   1      372.18      354.40      5.02 o
   0  -8   1      749.75      780.25      9.37 o
   1  -8   1       68.19       76.41      3.32 o
   2  -8   1       41.96       40.91      2.17 o
   3  -8   1     1007.62     1002.15     12.55 o
   4  -8   1       16.91       17.88      1.64 o
   5  -8   1       74.20       76.86      4.26 o
   6  -8   1      615.79      641.81     11.83 o
   7  -8   1      841.55      862.06     10.66 o
  -8  -7   1       49.57       49.68      4.63 o
  -7  -7   1       76.39       65.34      3.76 o
  -6  -7   1       19.96       18.74      1.39 o
  -5  -7   1      437.76      403.23      6.47 o
  -4  -7   1        6.68        4.93      1.26 o
  -3  -7   1     1623.60     1593.59     17.84 o
  -2  -7   1      366.18      354.00      5.54 o
  -1  -7   1      269.85      256.93      3.83 o
   0  -7   1     4412.29     4501.16     52.25 o
   1  -7   1     7565.58     7711.30     80.88 o
   2  -7   1     2049.02     2084.48     22.75 o
   3  -7   1       76.39       92.22      4.20 o
   4  -7   1     2221.36     2191.09     24.76 o
   5  -7   1       93.67       94.77      3.01 o
   6  -7   1       43.93       55.21      2.64 o
   7  -7   1        5.80        8.71      1.50 o
  -8  -6   1      123.56      133.12      5.28 o
  -7  -6   1      367.72      384.21      8.51 o
  -6  -6   1     1004.78     1006.79     13.35 o
  -5  -6   1     1523.86     1487.56     17.97 o
  -4  -6   1       80.97       84.92      2.10 o
  -3  -6   1      640.48      634.97      7.60 o
  -2  -6   1      166.68      166.99      2.63 o
  -1  -6   1        4.28        3.02      0.94 o
   0  -6   1       36.23       40.20      1.59 o
   1  -6   1       33.28       18.82      0.97 o
   2  -6   1     1476.98     1426.59     14.74 o
   3  -6   1      669.63      663.25     10.96 o
   4  -6   1     1732.55     1702.15     20.94 o
   5  -6   1     1637.92     1654.45     19.14 o
   6  -6   1      867.47      855.32     11.54 o
   7  -6   1      382.62      358.95      6.30 o
   8  -6   1      330.44      347.59      8.56 o
  -8  -5   1       48.68       34.47      3.07 o
  -7  -5   1        5.34        6.24      1.67 o
  -6  -5   1      249.20      237.39      4.51 o
  -5  -5   1      442.24      453.65      5.98 o
  -4  -5   1     2293.49     2252.43     24.11 o
  -3  -5   1     1486.50     1495.20     17.44 o
  -2  -5   1     1085.65     1047.05     10.84 o
  -1  -5   1     6645.32     6807.79    131.09 o
   0  -5   1     2897.82     2977.98     41.96 o
   1  -5   1      681.05      666.16      8.15 o
   2  -5   1     1963.77     2065.63     22.31 o
   3  -5   1      481.29      477.21      5.82 o
   4  -5   1       54.11       66.96      1.95 o
   5  -5   1      117.13      112.60      3.91 o
   6  -5   1       69.72       66.99      2.82 o
   7  -5   1      102.68      103.81      3.10 o
   8  -5   1      219.10      211.09      6.55 o
  -8  -4   1      355.26      358.76      6.93 o
  -7  -4   1      399.36      417.43      7.56 o
  -6  -4   1      525.72      482.25      7.51 o
  -5  -4   1      417.42      415.52      5.04 o
  -4  -4   1       34.32       27.62      1.23 o
  -3  -4   1       13.80       19.21      2.72 o
  -2  -4   1      614.87      626.89      6.95 o
  -1  -4   1       32.99       34.98      2.34 o
   0  -4   1     2847.77     2882.36     30.68 o
   1  -4   1     2763.85     2815.85     29.73 o
   2  -4   1      351.41      321.36      3.77 o
   3  -4   1     4421.94     4642.19     44.35 o
   4  -4   1     4559.34     4529.63     43.84 o
   5  -4   1     1888.99     1844.45     23.85 o
   6  -4   1     1446.81     1447.55     16.82 o
   7  -4   1      312.70      312.53      4.99 o
   8  -4   1      170.84      162.47     11.08 o
  -8  -3   1      209.63      198.73      5.36 o
  -7  -3   1      412.49      411.17      7.53 o
  -6  -3   1      623.65      632.21      9.85 o
  -5  -3   1     1604.02     1509.02     18.04 o
  -4  -3   1     1064.97     1010.81     10.13 o
  -3  -3   1     6721.28     6946.00     71.81 o
  -2  -3   1    10961.95    11168.77    115.61 o
  -1  -3   1     5226.17     5502.38     56.12 o
   0  -3   1      404.84      447.61      5.03 o
   1  -3   1      203.36      217.86      2.65 o
   2  -3   1      221.12      219.01      2.79 o
   3  -3   1      116.27      126.66      2.02 o
   4  -3   1      743.96      719.75      7.46 o
   5  -3   1      642.39      628.90      8.39 o
   6  -3   1      179.39      178.81      3.61 o
   7  -3   1      595.30      565.76      9.83 o
   8  -3   1      500.45      497.08     10.02 o
   9  -3   1      334.98      343.28     13.00 o
  -9  -2   1      187.06      196.95      9.35 o
  -8  -2   1      580.55      581.13     14.84 o
  -7  -2   1      130.59      125.16      4.35 o
  -6  -2   1       87.09       95.26      3.86 o
  -5  -2   1       32.49       36.40      6.58 o
  -4  -2   1     1314.38     1448.02     17.00 o
  -3  -2   1       11.21       18.14      1.08 o
  -2  -2   1     3259.63     3253.92     34.17 o
  -1  -2   1     1651.80     1672.53     15.92 o
   0  -2   1     4442.85     4624.56     48.03 o
   1  -2   1      178.66      192.14      2.83 o
   2  -2   1    10647.76    11040.86    106.36 o
   3  -2   1    14255.17    14356.93    137.14 o
   4  -2   1      698.76      686.74      7.25 o
   5  -2   1      464.89      462.20      5.53 o
   6  -2   1      167.54      156.11      3.00 o
   7  -2   1      846.47      857.42     11.45 o
   8  -2   1       98.61       95.67      2.81 o
   9  -2   1        1.26        1.25      2.64 o
  -9  -1   1      132.16      133.65      5.57 o
  -8  -1   1      286.68      279.87     13.49 o
  -7  -1   1      556.65      552.34      9.79 o
  -6  -1   1     1142.15     1068.15     15.73 o
  -5  -1   1     2939.05     3014.07     39.10 o
  -4  -1   1     5824.34     6184.25     67.68 o
  -3  -1   1     1530.24     1402.87     18.40 o
  -2  -1   1       60.53       54.09      2.39 o
  -1  -1   1     6328.13     6491.27     89.26 o
   0  -1   1      212.51      209.86      2.79 o
   1  -1   1       70.68       62.65      1.28 o
   2  -1   1      685.76      651.09      6.71 o
   3  -1   1      445.42      403.91      4.24 o
   4  -1   1     2687.58     2710.87     25.40 o
   5  -1   1      959.62      939.23     10.82 o
   6  -1   1     1541.81     1518.87     20.40 o
   7  -1   1      714.63      661.56     27.25 o
   8  -1   1      786.15      771.25     10.86 o
   9  -1   1      235.35      247.26      7.22 o
  -9   0   1      199.87      202.45      8.37 o
  -8   0   1      212.43      207.03      7.03 o
  -7   0   1        1.86        0.00      2.46 o
  -6   0   1        0.38        0.00      2.01 o
  -5   0   1     1132.36     1144.49     15.24 o
  -4   0   1       41.77       34.74      1.84 o
  -3   0   1     1793.38     1749.82     21.45 o
  -2   0   1     7534.41     7586.89     90.83 o
  -1   0   1     2936.31     3181.02     42.44 o
   1   0   1     5616.98     5960.95     49.94 o
   2   0   1     1498.25     1449.01     13.96 o
   3   0   1       29.29       31.45      1.63 o
   4   0   1     1621.27     1608.79     14.93 o
   5   0   1     1152.18     1116.58     13.40 o
   6   0   1       37.62       33.30      2.53 o
   7   0   1       34.73       28.84      2.24 o
   8   0   1        1.68        6.06      2.83 o
   9   0   1        2.70        4.04      2.03 o
  -9   1   1      549.55      549.20     12.35 o
  -8   1   1      910.58      933.58     18.07 o
  -7   1   1     1450.18     1403.49     20.68 o
  -6   1   1     1122.67     1075.46     18.58 o
  -5   1   1     1203.52     1168.87     14.40 o
  -4   1   1      958.56      981.93     12.70 o
  -3   1   1     1616.18     1649.88     19.42 o
  -2   1   1      376.76      388.59      7.04 o
  -1   1   1    13990.35    15189.46    177.99 o
   0   1   1     1328.11     1334.94     48.46 o
   1   1   1      458.85      475.20      5.29 o
   2   1   1     7602.50     7716.17     60.53 o
   3   1   1     2192.90     2122.86     19.65 o
   4   1   1     1280.00     1220.11     10.93 o
   5   1   1     3403.14     3555.87     31.37 o
   6   1   1     3392.05     3296.78     39.37 o
   7   1   1      489.98      462.44      8.13 o
   8   1   1       34.10       34.80      1.86 o
   9   1   1       84.20       86.04      3.91 o
  -9   2   1      140.72      141.22      5.70 o
  -8   2   1       10.93        8.36      2.72 o
  -7   2   1      467.52      457.87     11.49 o
  -6   2   1      350.41      352.16      7.40 o
  -5   2   1        1.09        0.78      1.00 o
  -4   2   1     1405.55     1312.25     15.57 o
  -3   2   1     9866.08    10380.12    112.69 o
  -2   2   1     1693.00     1689.34     18.63 o
  -1   2   1     6090.14     6429.44     58.90 o
   0   2   1     9933.58    10620.81     96.42 o
   1   2   1     8664.88     9291.64     82.79 o
   2   2   1     5867.55     6324.37     49.86 o
   3   2   1        1.30        4.54      1.75 o
   4   2   1       61.57       51.64      1.87 o
   5   2   1      227.50      242.09      3.80 o
   6   2   1      306.31      306.53      5.74 o
   7   2   1      148.94      143.62      4.20 o
   8   2   1      549.00      526.40      8.72 o
   9   2   1      212.71      225.79      5.80 o
  -8   3   1      623.63      586.99     13.71 o
  -7   3   1     2788.89     2788.47     39.00 o
  -6   3   1     1024.43     1051.19     13.72 o
  -5   3   1      407.80      411.20      6.62 o
  -4   3   1      533.75      544.04      8.29 o
  -3   3   1      376.23      419.35      5.05 o
  -2   3   1      924.28     1025.25     12.66 o
  -1   3   1      348.66      306.95      3.48 o
   0   3   1     1498.04     1633.82     20.73 o
   1   3   1    49604.36    48485.59    477.99 o
   2   3   1    11691.13    11972.36    104.90 o
   3   3   1     3081.20     3248.79     38.56 o
   4   3   1     4551.91     4640.72     44.59 o
   5   3   1     3335.39     3316.50     33.27 o
   6   3   1      504.17      482.12      6.14 o
   7   3   1       47.15       50.77      2.36 o
   8   3   1      334.71      327.80      7.27 o
   9   3   1        2.03        3.69      3.00 o
  -8   4   1       74.23       63.32      5.63 o
  -7   4   1       18.46       17.12      4.50 o
  -6   4   1      611.81      601.52      9.54 o
  -5   4   1     3457.49     3445.77     45.37 o
  -4   4   1     3129.28     3231.41     39.87 o
  -3   4   1      392.40      346.04      4.47 o
  -2   4   1     5115.47     5402.05     53.70 o
  -1   4   1     3049.78     3086.45     44.12 o
   0   4   1      323.40      320.21      4.16 o
   1   4   1      249.18      278.26      3.50 o
   2   4   1     1112.59     1106.68     12.18 o
   3   4   1       41.26       41.23      1.37 o
   4   4   1     3516.70     3813.05     64.70 o
   5   4   1      464.12      454.24      6.28 o
   6   4   1      443.12      420.65      6.97 o
   7   4   1      487.02      470.49      9.99 o
   8   4   1      523.96      550.73      8.84 o
   9   4   1      308.61      318.73      8.39 o
  -8   5   1      329.42      329.12      9.55 o
  -7   5   1      525.02      548.88      8.84 o
  -6   5   1      811.06      808.60     14.59 o
  -5   5   1      889.50      850.50     14.47 o
  -4   5   1        6.42        7.23      1.05 o
  -3   5   1      809.67      820.34      8.69 o
  -2   5   1        1.01        3.66      0.73 o
  -1   5   1     3066.50     3363.58     36.95 o
   0   5   1     2787.71     2688.95     30.52 o
   1   5   1    12416.71    12752.54    168.89 o
   2   5   1     8112.06     8636.97     83.36 o
   3   5   1    17464.46    17949.31    157.62 o
   4   5   1     1528.39     1455.58     15.51 o
   5   5   1      120.32      112.31      2.88 o
   6   5   1      294.44      285.13      4.19 o
   7   5   1      299.86      300.78      4.61 o
   8   5   1        2.95        1.98      1.62 o
   9   5   1       34.04       41.61      2.35 o
  -8   6   1      124.03      124.00      7.73 o
  -7   6   1      401.40      401.80      7.18 o
  -6   6   1     1427.99     1426.14     21.30 o
  -5   6   1     1864.28     1824.46     25.23 o
  -4   6   1     1810.78     1768.34     18.47 o
  -3   6   1     2097.49     2090.53     20.83 o
  -2   6   1      663.53      622.34      7.22 o
  -1   6   1       39.57       47.54      1.26 o
   0   6   1        0.31        2.79      0.92 o
   1   6   1       82.89      106.69      2.21 o
   2   6   1      735.21      721.64      7.88 o
   3   6   1     2720.72     2843.05     31.55 o
   4   6   1      359.17      340.75      3.89 o
   5   6   1     1493.18     1455.87     28.93 o
   6   6   1     2163.16     2231.99     24.49 o
   7   6   1      985.73      981.74     12.95 o
   8   6   1      209.26      212.30      5.27 o
  -7   7   1       29.28       24.97      2.93 o
  -6   7   1        0.24        2.28      2.35 o
  -5   7   1        4.85        3.83      1.49 o
  -4   7   1        9.09        7.28      1.36 o
  -3   7   1        8.98        7.18      1.17 o
  -2   7   1     1510.93     1540.93     15.82 o
  -1   7   1     6463.97     6516.20     95.18 o
   0   7   1     2380.45     2451.74     26.03 o
   1   7   1      857.67      839.21      9.35 o
   2   7   1     2560.07     2592.87     27.03 o
   3   7   1     2173.19     2092.17     47.10 o
   4   7   1      573.57      575.54      7.17 o
   5   7   1      597.11      561.40      7.30 o
   6   7   1       91.71       93.97      2.74 o
   7   7   1       57.16       55.98      2.32 o
   8   7   1      105.72      119.21      5.64 o
  -7   8   1      467.57      490.66      8.44 o
  -6   8   1      937.88      875.05     13.32 o
  -5   8   1      309.14      301.02      5.01 o
  -4   8   1     1023.27     1052.06     13.35 o
  -3   8   1      545.59      532.94      7.72 o
  -2   8   1      404.81      389.23      6.47 o
  -1   8   1       91.70       88.84      3.57 o
   0   8   1      503.02      514.49      6.55 o
   1   8   1      531.89      530.67      7.02 o
   2   8   1      518.37      523.16     10.92 o
   3   8   1     1484.07     1440.85     16.59 o
   4   8   1     3718.27     3653.00     69.85 o
   5   8   1     1489.80     1492.67     18.72 o
   6   8   1      378.95      359.45      6.37 o
   7   8   1      467.75      449.64      8.71 o
   8   8   1      301.25      330.76      6.76 o
  -6   9   1       98.20       96.12     10.42 o
  -5   9   1      206.52      207.86      4.11 o
  -4   9   1      705.82      699.95      9.62 o
  -3   9   1      861.89      870.59     11.99 o
  -2   9   1     1082.22     1060.53     12.56 o
  -1   9   1     1117.33     1092.32     13.81 o
   0   9   1      748.63      753.29      8.64 o
   1   9   1     1097.66     1071.22     14.09 o
   2   9   1      282.81      276.29      3.82 o
   3   9   1       44.88       47.77      2.58 o
   4   9   1      245.87      243.51      4.58 o
   5   9   1      115.25      103.80      3.38 o
   6   9   1        3.71        6.61      1.44 o
   7   9   1      122.93      129.52      5.45 o
  -6  10   1      234.38      248.40      8.59 o
  -5  10   1      157.24      165.74      4.16 o
  -4  10   1       81.84       85.93      6.69 o
  -3  10   1       14.73       15.77      1.53 o
  -2  10   1        3.83        5.61      1.20 o
  -1  10   1       40.29       39.55      1.85 o
   0  10   1      469.33      470.57      7.35 o
   1  10   1     1054.15     1023.63     12.78 o
   2  10   1     1341.05     1348.47     14.53 o
   3  10   1     1413.47     1327.83     37.21 o
   4  10   1      963.84      965.03     16.26 o
   5  10   1      824.29      796.02      9.37 o
   6  10   1      275.79      290.14      6.60 o
   7  10   1      108.62      120.27      6.22 o
  -5  11   1      348.88      312.91      8.70 o
  -4  11   1      917.27      938.47     14.12 o
  -3  11   1     1014.58     1028.29     15.08 o
  -2  11   1      580.89      576.61      9.75 o
  -1  11   1      205.85      200.39      4.80 o
   0  11   1      307.43      312.43      5.91 o
   1  11   1       94.70       82.34      3.08 o
   2  11   1        3.60        5.81      1.72 o
   3  11   1        8.95       10.23      2.37 o
   4  11   1       56.53       66.46      4.51 o
   5  11   1      134.83      137.59      5.32 o
   6  11   1      245.69      247.83      6.86 o
  -4  12   1        6.95        5.95      1.88 o
  -3  12   1       85.95       81.32      3.44 o
  -2  12   1      474.60      473.89      8.76 o
  -1  12   1       65.26       70.27      3.40 o
   0  12   1      851.11      802.36     10.92 o
   1  12   1     1059.09     1055.99     14.22 o
   2  12   1      889.63      866.92     14.03 o
   3  12   1      129.47      133.18      6.05 o
   4  12   1      316.04      340.74     12.03 o
   5  12   1      208.27      224.29      9.22 o
  -3  13   1      151.36      135.49      5.06 o
  -2  13   1      185.08      199.29      4.92 o
  -1  13   1      164.35      163.86      9.25 o
   0  13   1       53.25       42.72      3.70 o
   1  13   1       45.09       46.38      2.11 o
   2  13   1       88.30      100.94      6.33 o
   3  13   1       95.82      111.31      5.03 o
   4  13   1       39.93       48.01      6.52 o
  -2  14   1      293.95      315.65      7.24 o
  -1  14   1      681.32      681.10      9.93 o
   0  14   1      738.54      707.97     31.13 o
   1  14   1       36.74       38.41      2.59 o
   2  14   1      303.67      278.17      7.16 o
   3  14   1      143.23      158.12     12.42 o
  -2 -13   2       55.25       51.82     10.99 o
  -1 -13   2        3.33        5.03      2.24 o
   0 -13   2       12.45       14.08      2.16 o
   1 -13   2       15.83       15.77      2.66 o
  -4 -12   2      294.88      297.18     13.17 o
  -3 -12   2      332.34      339.40      9.19 o
  -2 -12   2      223.02      237.89     12.52 o
  -1 -12   2      660.51      684.03     11.72 o
   0 -12   2      795.49      796.16     12.31 o
   1 -12   2      671.69      652.76     10.25 o
   2 -12   2      310.12      331.49      5.84 o
   3 -12   2      177.26      178.68      4.43 o
  -5 -11   2      140.66      149.69      6.12 o
  -4 -11   2       40.44       47.34      3.93 o
  -3 -11   2        3.65        2.91      2.28 o
  -2 -11   2       73.51       74.05      3.53 o
  -1 -11   2        1.87        1.99      1.44 o
   0 -11   2      415.86      405.84      6.69 o
   1 -11   2      462.73      472.23      6.62 o
   2 -11   2      513.77      512.72      7.79 o
   3 -11   2      153.08      163.26      4.63 o
   4 -11   2      733.37      729.02      9.14 o
  -6 -10   2       90.93      114.38      3.92 o
  -5 -10   2      171.33      180.66      4.86 o
  -4 -10   2      280.05      297.34     15.99 o
  -3 -10   2      580.29      586.24     10.42 o
  -2 -10   2     1264.48     1239.24     16.19 o
  -1 -10   2      766.84      732.22     12.06 o
   0 -10   2      350.90      360.00      5.76 o
   1 -10   2      513.64      544.07     10.00 o
   2 -10   2       27.81       25.47      2.00 o
   3 -10   2       34.34       34.68      2.73 o
   4 -10   2       17.31       21.30      2.05 o
   5 -10   2      120.64      117.40      4.95 o
  -6  -9   2       75.99       83.81      3.05 o
  -5  -9   2        0.48        2.85      1.91 o
  -4  -9   2       59.01       47.96      5.88 o
  -3  -9   2      364.70      336.69      6.51 o
  -2  -9   2      356.93      344.98      5.55 o
  -1  -9   2      808.38      793.53     10.20 o
   0  -9   2     1220.43     1177.89     16.17 o
   1  -9   2      474.07      468.18      6.55 o
   2  -9   2     2007.56     2021.50     22.95 o
   3  -9   2     1088.72     1058.70     13.12 o
   4  -9   2     1034.00     1020.60     13.74 o
   5  -9   2      256.79      264.66      5.13 o
   6  -9   2      128.01      128.35      4.25 o
  -7  -8   2      380.93      422.19     10.34 o
  -6  -8   2      305.90      281.60      5.71 o
  -5  -8   2      162.38      166.01      3.67 o
  -4  -8   2      712.14      727.71     12.18 o
  -3  -8   2     1802.87     1745.24     26.84 o
  -2  -8   2       92.31       85.21      2.36 o
  -1  -8   2      278.42      300.44      4.77 o
   0  -8   2      123.85      115.85      4.95 o
   1  -8   2       33.37       33.35      1.70 o
   2  -8   2      175.80      158.47      4.99 o
   3  -8   2        2.62        2.37      1.45 o
   4  -8   2      390.29      400.52      7.90 o
   5  -8   2      313.42      322.32      6.81 o
   6  -8   2      319.06      333.26     14.55 o
   7  -8   2      386.28      384.53      7.38 o
  -7  -7   2      118.78      130.09      4.07 o
  -6  -7   2        9.72       15.10      3.79 o
  -5  -7   2      360.51      332.83      8.29 o
  -4  -7   2      122.57      110.53      3.63 o
  -3  -7   2      108.66      109.20      3.69 o
  -2  -7   2     1515.28     1475.67     18.55 o
  -1  -7   2     4039.75     4237.73     44.22 o
   0  -7   2     1432.42     1432.57     18.41 o
   1  -7   2     2774.68     2791.17     30.09 o
   2  -7   2     3101.63     3053.64     34.70 o
   3  -7   2     1958.39     1919.27     23.82 o
   4  -7   2      403.58      414.14      7.20 o
   5  -7   2      224.10      214.55      5.96 o
   6  -7   2       28.37       23.10      2.48 o
   7  -7   2        2.42        3.67      1.98 o
  -8  -6   2      211.33      241.69      7.92 o
  -7  -6   2      421.55      393.45     18.93 o
  -6  -6   2      690.20      705.16     11.14 o
  -5  -6   2     1627.99     1661.74     19.75 o
  -4  -6   2      359.21      341.94      5.22 o
  -3  -6   2      132.54      128.26      2.91 o
  -2  -6   2      791.98      738.18     49.47 o
  -1  -6   2       77.60       74.09      2.02 o
   0  -6   2     2591.80     2684.10     28.00 o
   1  -6   2      333.45      336.16      5.22 o
   2  -6   2      615.31      644.23      8.05 o
   3  -6   2     3465.41     3505.74     37.32 o
   4  -6   2     1550.64     1555.11     17.81 o
   5  -6   2      103.67       96.22      3.31 o
   6  -6   2     1280.26     1278.15     15.88 o
   7  -6   2      864.16      858.79     11.37 o
   8  -6   2      203.97      202.90      5.55 o
  -8  -5   2       28.56       29.14      2.77 o
  -7  -5   2        7.13       10.00      1.48 o
  -6  -5   2      271.15      267.29      7.15 o
  -5  -5   2      280.68      276.38      4.93 o
  -4  -5   2      571.58      553.37      7.62 o
  -3  -5   2     1677.79     1615.85     21.05 o
  -2  -5   2     1254.64     1277.17     13.20 o
  -1  -5   2     1175.38     1211.57     14.76 o
   0  -5   2     8174.22     8369.05     88.41 o
   1  -5   2     7564.75     8131.44     99.84 o
   2  -5   2     1062.04     1111.32     12.42 o
   3  -5   2        6.85        8.73      1.28 o
   4  -5   2      115.58      120.58      2.45 o
   5  -5   2      711.65      684.49      9.17 o
   6  -5   2       34.22       29.41      2.09 o
   7  -5   2       97.15       98.33      3.01 o
   8  -5   2      345.19      377.12     10.32 o
  -8  -4   2      329.87      320.03     14.00 o
  -7  -4   2      535.03      570.90     10.66 o
  -6  -4   2     1093.77     1048.15     15.64 o
  -5  -4   2      695.50      662.28     10.33 o
  -4  -4   2       11.22       11.56      0.71 o
  -3  -4   2      366.61      397.85      5.02 o
  -2  -4   2      122.08      119.79      1.93 o
  -1  -4   2      765.57      790.62      8.92 o
   0  -4   2        2.97        3.28      0.62 o
   1  -4   2     7383.05     7639.16     80.61 o
   2  -4   2     7159.34     7372.32     76.37 o
   3  -4   2     5783.96     6350.45     62.44 o
   4  -4   2      882.56      892.78      9.69 o
   5  -4   2     5056.04     5111.03     52.99 o
   6  -4   2     1313.67     1320.12     15.27 o
   7  -4   2      103.61       96.21      3.07 o
   8  -4   2       41.28       35.58      2.78 o
  -8  -3   2      117.42      125.19      9.71 o
  -7  -3   2      355.74      350.76      8.89 o
  -6  -3   2       20.46       21.63      1.51 o
  -5  -3   2     1006.20      951.48     12.46 o
  -4  -3   2     2282.31     2252.97     27.14 o
  -3  -3   2     2309.10     2349.40     22.01 o
  -2  -3   2     2251.59     2302.69     33.71 o
  -1  -3   2     4039.92     4105.33     41.52 o
   0  -3   2      572.58      582.03      6.83 o
   1  -3   2        5.19        9.45      0.68 o
   2  -3   2     1092.28     1141.75     14.49 o
   3  -3   2      783.46      879.51     10.01 o
   4  -3   2      445.90      443.84     10.59 o
   5  -3   2     1213.20     1150.42     21.20 o
   6  -3   2      176.26      180.70      2.99 o
   7  -3   2       42.41       49.25      2.26 o
   8  -3   2      798.64      759.15     11.05 o
  -8  -2   2      265.08      270.72      6.84 o
  -7  -2   2      182.59      157.05      4.41 o
  -6  -2   2       89.41       92.31      3.79 o
  -5  -2   2      458.27      453.92     13.21 o
  -4  -2   2        0.01        0.94      1.04 o
  -3  -2   2     1179.23     1138.11     15.46 o
  -2  -2   2     2010.84     2057.13     23.80 o
  -1  -2   2       12.65        9.85      0.72 o
   0  -2   2     1718.32     1679.61     17.61 o
   1  -2   2     5270.25     5482.69     49.78 o
   2  -2   2     2555.93     2818.82     25.60 o
   3  -2   2     9182.35     9514.02     85.51 o
   4  -2   2     7218.98     7668.05     75.55 o
   5  -2   2     1325.27     1294.75     13.39 o
   6  -2   2       17.96       16.65      1.60 o
   7  -2   2      725.12      723.77     10.27 o
   8  -2   2      108.11      119.67      4.05 o
   9  -2   2       43.35       42.88      3.60 o
  -8  -1   2      333.21      325.49     10.25 o
  -7  -1   2      117.65      122.65      4.76 o
  -6  -1   2      824.62      787.19     13.41 o
  -5  -1   2     1994.51     1828.59     30.18 o
  -4  -1   2     4022.90     4146.38     52.35 o
  -3  -1   2     1390.74     1318.55     16.20 o
  -2  -1   2     1660.18     1729.47     26.87 o
  -1  -1   2      386.01      358.27      5.50 o
   0  -1   2      665.02      689.53      7.48 o
   1  -1   2     2515.34     2805.42     25.89 o
   2  -1   2      144.03      131.38      3.36 o
   3  -1   2      587.99      617.47      5.35 o
   4  -1   2      360.15      341.52      3.92 o
   5  -1   2     2345.34     2295.28     31.83 o
   6  -1   2     1797.39     1766.86     19.75 o
   7  -1   2     1145.60     1154.95     14.98 o
   8  -1   2      631.23      638.10     10.31 o
   9  -1   2      338.30      366.96      6.43 o
  -8   0   2       18.18       17.75      3.31 o
  -7   0   2        0.71        0.00      2.62 o
  -6   0   2        6.61        6.48      1.77 o
  -5   0   2      428.00      414.23      5.64 o
  -4   0   2     1684.69     1583.48     17.40 o
  -3   0   2      786.44      770.32     11.41 o
  -2   0   2      359.68      321.07      4.36 o
  -1   0   2    10366.88    10797.01    127.41 o
   0   0   2    12543.29    13153.55    212.37 o
   1   0   2     8996.01     9227.79    115.87 o
   2   0   2      160.77      140.32      1.64 o
   3   0   2     4350.98     4556.34     36.28 o
   4   0   2      568.94      559.89      5.54 o
   5   0   2       91.92      104.10      1.96 o
   6   0   2      180.23      180.11      3.58 o
   7   0   2       28.74       32.59      3.18 o
   8   0   2        5.13        4.00      2.75 o
   9   0   2       64.94       66.36      3.26 o
  -8   1   2      317.23      321.62     20.22 o
  -7   1   2     1458.90     1490.29     24.44 o
  -6   1   2      884.07      818.59     13.75 o
  -5   1   2      954.02      907.35     12.74 o
  -4   1   2     1372.59     1409.99     18.06 o
  -3   1   2      425.47      376.46      5.30 o
  -2   1   2      290.67      300.81      4.34 o
  -1   1   2      198.40      192.00      2.72 o
   0   1   2      517.94      498.60      5.25 o
   1   1   2     1322.55     1337.71     23.25 o
   2   1   2      191.22      184.90      2.07 o
   3   1   2     3024.84     3045.76     32.35 o
   4   1   2     3131.76     3000.55     27.19 o
   5   1   2     3499.67     3597.33     30.47 o
   6   1   2     1277.91     1275.42     14.15 o
   7   1   2     1565.38     1508.25     18.20 o
   8   1   2      390.87      393.79     14.32 o
   9   1   2      263.32      265.98      6.64 o
  -8   2   2       49.55       46.10      5.79 o
  -7   2   2      105.01       98.12      5.15 o
  -6   2   2     1676.54     1617.93     23.74 o
  -5   2   2      186.14      190.80      4.60 o
  -4   2   2     1304.61     1410.94     17.28 o
  -3   2   2     2460.52     2540.82     28.18 o
  -2   2   2    20212.87    20339.85    254.74 o
  -1   2   2     5990.53     6147.86     73.21 o
   0   2   2     5079.79     5386.03     49.00 o
   1   2   2     5433.43     5669.13     47.85 o
   2   2   2     2093.43     2089.01     15.92 o
   3   2   2      103.67       95.98      1.42 o
   4   2   2       84.92      100.78      2.44 o
   5   2   2      206.09      231.15      2.82 o
   6   2   2      332.81      310.05      4.33 o
   7   2   2      305.30      297.95      5.30 o
   8   2   2      211.70      205.00      7.65 o
   9   2   2      366.86      357.44      8.08 o
  -8   3   2      737.18      751.40     14.08 o
  -7   3   2     1031.88     1045.69     16.02 o
  -6   3   2      714.03      688.93     14.11 o
  -5   3   2        0.84        0.98      1.29 o
  -4   3   2       28.14       18.12      7.54 o
  -3   3   2      354.48      354.40      5.01 o
  -2   3   2       39.37       46.68      4.43 o
  -1   3   2     7100.29     7215.18     76.63 o
   0   3   2     3589.90     3573.66     36.08 o
   1   3   2      952.00     1048.24      9.80 o
   2   3   2      317.99      277.06      2.97 o
   3   3   2     4948.12     5115.01     43.63 o
   4   3   2     2253.23     2320.65     20.26 o
   5   3   2     1726.13     1651.02     18.14 o
   6   3   2     1632.44     1551.93     18.91 o
   7   3   2      127.77      132.90      3.25 o
   8   3   2       53.00       61.07      3.69 o
   9   3   2      134.30      125.17      6.30 o
  -8   4   2      146.05      138.22      7.16 o
  -7   4   2      620.64      626.13     14.17 o
  -6   4   2      445.62      454.21      7.53 o
  -5   4   2     1123.68     1103.46     14.92 o
  -4   4   2     2637.43     2627.28     29.35 o
  -3   4   2     3967.31     3974.35     39.58 o
  -2   4   2    10623.78    11503.91    131.63 o
  -1   4   2      737.51      760.02      7.22 o
   0   4   2     2691.78     2656.26     28.11 o
   1   4   2       12.12       10.10      1.12 o
   2   4   2     1339.05     1400.85     12.50 o
   3   4   2      201.40      208.64      2.52 o
   4   4   2      138.71      133.47      2.29 o
   5   4   2      289.91      260.67      4.42 o
   6   4   2      327.03      318.92      4.96 o
   7   4   2     1177.93     1097.77     14.60 o
   8   4   2      504.55      515.42      8.68 o
   9   4   2      291.89      294.60      7.56 o
  -8   5   2      362.37      351.80     10.15 o
  -7   5   2      303.53      300.16      8.94 o
  -6   5   2       92.34      103.80      6.58 o
  -5   5   2       25.04       23.78      2.18 o
  -4   5   2       22.29       25.36      1.50 o
  -3   5   2     1763.77     1783.40     19.87 o
  -2   5   2     2293.73     2442.01     22.65 o
  -1   5   2      180.95      167.63      3.88 o
   0   5   2      603.44      585.20      6.04 o
   1   5   2    12973.18    13223.61    117.47 o
   2   5   2    14100.22    14553.68    127.40 o
   3   5   2      506.65      542.31     11.72 o
   4   5   2       31.05       25.62      1.28 o
   5   5   2      529.80      495.08      7.96 o
   6   5   2      240.58      242.89      3.84 o
   7   5   2       87.72       84.42      3.63 o
   8   5   2        0.03        1.14      1.70 o
   9   5   2        7.47        8.52      3.04 o
  -8   6   2      312.67      305.57     11.29 o
  -7   6   2      343.56      330.86      8.04 o
  -6   6   2     1718.92     1663.62     58.69 o
  -5   6   2     3694.78     3788.29     56.00 o
  -4   6   2     2259.81     2217.70     29.38 o
  -3   6   2      545.91      578.35      6.54 o
  -2   6   2      221.73      191.55      3.51 o
  -1   6   2     1830.91     1839.22     17.56 o
   0   6   2      479.66      506.55      7.92 o
   1   6   2       14.14       10.60      1.09 o
   2   6   2     2096.27     2223.51     36.21 o
   3   6   2     1494.91     1497.63     13.88 o
   4   6   2      325.00      319.51      3.82 o
   5   6   2      475.96      453.12      9.92 o
   6   6   2     1563.23     1493.44     17.30 o
   7   6   2      765.02      777.30     11.56 o
   8   6   2      375.01      383.39      5.38 o
  -7   7   2       38.59       43.05      4.19 o
  -6   7   2        0.25        0.94      1.73 o
  -5   7   2      146.90      133.03      4.90 o
  -4   7   2     1035.26     1019.59     14.19 o
  -3   7   2     2088.79     2090.72     18.24 o
  -2   7   2      440.52      421.42      5.39 o
  -1   7   2     4142.95     4303.14     44.35 o
   0   7   2     9639.44     9688.34    101.12 o
   1   7   2      980.03      910.68     10.22 o
   2   7   2      636.57      608.66      7.63 o
   3   7   2     1459.41     1469.18     14.73 o
   4   7   2      957.85      949.60      9.82 o
   5   7   2     1630.43     1571.18     20.35 o
   6   7   2       15.26       12.03      1.40 o
   7   7   2        1.32        2.65      1.17 o
   8   7   2       45.48       49.35      2.42 o
  -7   8   2      534.57      554.16     10.14 o
  -6   8   2     1440.97     1412.20     19.60 o
  -5   8   2     1467.50     1470.76     18.85 o
  -4   8   2     1068.66     1069.62     12.79 o
  -3   8   2     1092.96     1115.68     12.11 o
  -2   8   2      166.14      163.80      3.09 o
  -1   8   2      175.41      167.16      3.62 o
   0   8   2      189.63      210.11      3.46 o
   1   8   2      174.19      170.58      3.85 o
   2   8   2      489.27      466.05      5.75 o
   3   8   2     1410.34     1448.26     14.92 o
   4   8   2     4216.37     4101.95     41.54 o
   5   8   2     1804.29     1746.59     24.14 o
   6   8   2      320.04      327.27      5.54 o
   7   8   2      186.13      190.27      5.18 o
   8   8   2      289.75      299.72      6.87 o
  -6   9   2       93.06      100.26      4.09 o
  -5   9   2      341.41      335.19      9.27 o
  -4   9   2     1204.58     1183.02     15.47 o
  -3   9   2     1656.70     1646.09     19.34 o
  -2   9   2     2209.01     2143.27     24.24 o
  -1   9   2     5512.43     5680.64     58.51 o
   0   9   2      442.01      451.25      7.16 o
   1   9   2      558.06      559.13      7.44 o
   2   9   2      538.24      496.28     18.27 o
   3   9   2       92.63      104.83      2.58 o
   4   9   2        0.01        1.35      1.11 o
   5   9   2       59.61       58.73      2.84 o
   6   9   2      135.96      120.53      3.22 o
   7   9   2      657.77      639.27      8.25 o
  -6  10   2      116.47      121.89      7.70 o
  -5  10   2      417.70      417.27     12.57 o
  -4  10   2      296.66      295.48      5.40 o
  -3  10   2      235.59      238.82      5.26 o
  -2  10   2       68.16       68.42      2.48 o
  -1  10   2       88.80       95.10      3.38 o
   0  10   2     1109.38     1074.28     12.78 o
   1  10   2     1093.62     1101.39     14.46 o
   2  10   2      785.41      818.64     11.73 o
   3  10   2     1402.06     1346.78     19.93 o
   4  10   2     1186.00     1166.77     18.14 o
   5  10   2     1096.77     1070.90     13.24 o
   6  10   2      242.55      215.48      6.28 o
   7  10   2       64.31       72.09      3.23 o
  -5  11   2      489.14      484.63      8.10 o
  -4  11   2      949.34      957.03     11.38 o
  -3  11   2     1857.95     1786.93     38.55 o
  -2  11   2     1287.99     1293.40     16.98 o
  -1  11   2      349.26      346.47      7.29 o
   0  11   2      527.22      519.71      7.52 o
   1  11   2      669.51      657.40      8.63 o
   2  11   2       18.40       14.39      1.73 o
   3  11   2       27.73       35.91      4.49 o
   4  11   2      112.05       95.70      7.16 o
   5  11   2      173.63      157.14      6.77 o
   6  11   2      362.06      366.83      6.38 o
  -5  12   2        0.27        2.05      2.37 o
  -4  12   2       11.41       14.30      2.23 o
  -3  12   2       14.81       15.53      1.70 o
  -2  12   2      152.35      148.04      3.38 o
  -1  12   2       94.42       93.41      4.54 o
   0  12   2      766.95      768.42      9.87 o
   1  12   2      685.90      670.53     10.63 o
   2  12   2     1727.55     1626.30     20.79 o
   3  12   2      401.26      423.37     10.13 o
   4  12   2      136.78      149.16      7.02 o
   5  12   2      213.67      205.68      7.22 o
   6  12   2       50.26       61.64      5.43 o
  -3  13   2      393.02      413.80     10.92 o
  -2  13   2      352.21      351.72      7.91 o
  -1  13   2      316.13      326.66      5.69 o
   0  13   2       26.16       31.38      2.43 o
   1  13   2        1.00        2.07      1.74 o
   2  13   2       18.93       23.80      2.18 o
   3  13   2       70.73       62.69      3.47 o
   4  13   2      188.48      174.35      6.02 o
   5  13   2      446.74      497.00     10.97 o
  -2  14   2      483.85      511.33      9.14 o
  -1  14   2      614.67      630.39      9.64 o
   0  14   2      509.54      529.77      9.80 o
   1  14   2      208.36      207.65      6.39 o
   2  14   2      271.54      274.72      5.95 o
   3  14   2      195.72      191.12      6.53 o
  -3 -12   3      349.91      387.35     13.03 o
  -2 -12   3      236.49      229.02     37.84 o
  -1 -12   3      307.57      299.27      6.99 o
   0 -12   3      403.97      424.59      6.71 o
   1 -12   3      461.71      471.56      7.42 o
   2 -12   3      131.08      141.83      4.27 o
  -4 -11   3       29.96       29.94      6.85 o
  -3 -11   3        8.78       10.21      3.48 o
  -2 -11   3        7.22        9.56      2.18 o
  -1 -11   3       33.44       35.74      3.08 o
   0 -11   3      334.48      327.01      5.43 o
   1 -11   3      423.35      417.20      8.08 o
   2 -11   3      622.73      631.13      9.61 o
   3 -11   3      375.36      374.77      6.20 o
   4 -11   3      373.67      354.74      8.46 o
  -5 -10   3      197.52      216.33      6.38 o
  -4 -10   3      396.12      412.52      9.15 o
  -3 -10   3      613.83      584.81     16.54 o
  -2 -10   3      379.77      367.32      7.88 o
  -1 -10   3      710.98      716.75     11.03 o
   0 -10   3      448.44      426.67     12.41 o
   1 -10   3      191.74      185.26      4.15 o
   2 -10   3        5.50        4.97      1.61 o
   3 -10   3       31.78       31.29      2.38 o
   4 -10   3       10.24       10.57      1.89 o
   5 -10   3      239.59      220.17      5.45 o
  -6  -9   3       47.18       41.43      5.82 o
  -5  -9   3       42.98       41.94      1.92 o
  -4  -9   3       78.12       82.90      5.76 o
  -3  -9   3      135.83      140.06      9.98 o
  -2  -9   3      599.03      579.76     12.45 o
  -1  -9   3      492.70      477.25      7.40 o
   0  -9   3      309.91      308.95      5.27 o
   1  -9   3     1162.13     1142.58     13.08 o
   2  -9   3     1345.82     1302.96     15.39 o
   3  -9   3     1248.20     1222.95     16.30 o
   4  -9   3      396.21      409.26      6.60 o
   5  -9   3      657.62      635.81     10.70 o
   6  -9   3       93.34      103.19      4.71 o
  -6  -8   3      161.87      185.41      6.80 o
  -5  -8   3      362.68      355.05      6.20 o
  -4  -8   3      533.87      523.42      7.37 o
  -3  -8   3     1605.49     1621.53     47.11 o
  -2  -8   3      831.90      779.45     12.37 o
  -1  -8   3      149.44      146.12      3.78 o
   0  -8   3        3.36        3.67      1.48 o
   1  -8   3       47.01       48.46      2.12 o
   2  -8   3       23.28       24.43      1.89 o
   3  -8   3      345.85      347.48      5.63 o
   4  -8   3      349.72      338.27      5.71 o
   5  -8   3      483.98      500.28      9.54 o
   6  -8   3      509.94      528.40      9.62 o
  -7  -7   3        9.20       10.69      2.31 o
  -6  -7   3       63.99       64.11      3.21 o
  -5  -7   3        0.29        0.72      1.01 o
  -4  -7   3      430.98      429.02      6.98 o
  -3  -7   3       22.81       19.34      1.24 o
  -2  -7   3     1106.62     1064.95     17.85 o
  -1  -7   3     1492.88     1453.37     17.07 o
   0  -7   3     2420.78     2320.02     24.48 o
   1  -7   3      921.88      921.43     11.47 o
   2  -7   3     1576.50     1582.89     18.82 o
   3  -7   3     2206.01     2055.36     60.10 o
   4  -7   3      471.75      427.06      7.13 o
   5  -7   3      133.53      136.07      3.63 o
   6  -7   3       13.82       13.67      2.44 o
   7  -7   3        5.73        5.08      2.25 o
  -7  -6   3      265.01      286.25      5.69 o
  -6  -6   3      628.09      610.26      9.37 o
  -5  -6   3      876.49      894.46     15.19 o
  -4  -6   3      622.91      634.84      7.70 o
  -3  -6   3      242.79      248.17      4.47 o
  -2  -6   3      249.36      258.49      5.52 o
  -1  -6   3        2.64        4.67      0.81 o
   0  -6   3       23.09       24.27      2.03 o
   1  -6   3     1121.25     1092.28     12.37 o
   2  -6   3      609.47      594.11      7.84 o
   3  -6   3      553.21      546.10      7.49 o
   4  -6   3      771.81      770.37      9.57 o
   5  -6   3     1803.54     1802.43     19.73 o
   6  -6   3      583.88      538.24     12.42 o
   7  -6   3      600.62      589.16     11.14 o
  -7  -5   3       22.70       18.89      2.31 o
  -6  -5   3       67.79       80.30      2.85 o
  -5  -5   3     1146.24     1105.09     16.39 o
  -4  -5   3       98.72      103.91      5.21 o
  -3  -5   3      174.83      173.54      2.85 o
  -2  -5   3     1520.35     1475.73     16.88 o
  -1  -5   3     1809.99     1765.11     18.98 o
   0  -5   3     5667.13     6153.53     64.02 o
   1  -5   3     1018.20      946.74     11.28 o
   2  -5   3     1352.10     1323.02     13.60 o
   3  -5   3        1.14        1.05      1.07 o
   4  -5   3      239.52      228.65      4.13 o
   5  -5   3       56.88       56.96      2.94 o
   6  -5   3       88.95       94.63      2.96 o
   7  -5   3      155.56      167.97      8.59 o
   8  -5   3      203.08      205.16      5.31 o
  -8  -4   3      382.93      386.90     11.92 o
  -7  -4   3      571.95      601.22     11.64 o
  -6  -4   3      760.47      764.50     20.33 o
  -5  -4   3      626.71      608.42      8.70 o
  -4  -4   3        4.16        4.40      1.37 o
  -3  -4   3        7.37       10.03      0.70 o
  -2  -4   3      364.38      340.82      4.67 o
  -1  -4   3      546.57      515.95      6.28 o
   0  -4   3     5481.41     5853.51     74.21 o
   1  -4   3     2733.07     2860.32     30.18 o
   2  -4   3       97.43       69.98      1.87 o
   3  -4   3     4199.48     4324.81     50.70 o
   4  -4   3     4188.72     4189.39     41.17 o
   5  -4   3      705.39      679.23      8.18 o
   6  -4   3      834.00      826.22     11.32 o
   7  -4   3      972.76      962.09     12.85 o
   8  -4   3       10.06       12.05      3.80 o
  -8  -3   3       48.54       44.25      5.47 o
  -7  -3   3      575.77      561.46     13.46 o
  -6  -3   3      730.53      722.53     13.63 o
  -5  -3   3      632.87      613.31     10.68 o
  -4  -3   3      984.42      960.85     12.09 o
  -3  -3   3     3204.20     3150.03     33.53 o
  -2  -3   3     2849.13     2942.80     32.37 o
  -1  -3   3     1737.07     1781.35     24.64 o
   0  -3   3      852.26      823.17      8.93 o
   1  -3   3       43.31       58.09      2.05 o
   2  -3   3       94.60       81.93      1.72 o
   3  -3   3       73.52       86.40      1.61 o
   4  -3   3      680.21      683.90      7.81 o
   5  -3   3     1077.50     1096.75     13.13 o
   6  -3   3        1.11        1.91      1.28 o
   7  -3   3      291.68      283.11      4.90 o
   8  -3   3     1138.91     1156.98     17.33 o
  -8  -2   3      226.77      229.13      6.62 o
  -7  -2   3      680.00      634.31     11.93 o
  -6  -2   3      214.25      209.69      6.69 o
  -5  -2   3       56.25       54.50      3.69 o
  -4  -2   3       40.90       31.65      1.45 o
  -3  -2   3      179.98      189.39      4.00 o
  -2  -2   3     1070.19      940.82     12.81 o
  -1  -2   3     3436.66     3604.36     37.68 o
   0  -2   3      203.40      220.62      2.84 o
   1  -2   3     3835.25     3831.81     59.28 o
   2  -2   3    22060.44    23827.23    221.18 o
   3  -2   3     4171.84     4341.42     56.76 o
   4  -2   3      767.43      756.35      8.22 o
   5  -2   3      971.92      932.05     11.04 o
   6  -2   3     1733.24     1650.56     24.81 o
   7  -2   3       29.93       26.08      2.10 o
   8  -2   3      126.72      125.78      4.23 o
   9  -2   3       13.44       18.27      2.27 o
  -8  -1   3      443.80      432.89     10.78 o
  -7  -1   3      352.49      350.95     10.12 o
  -6  -1   3      639.48      602.49     16.57 o
  -5  -1   3     2796.82     2720.55     39.57 o
  -4  -1   3     8120.77     8832.43    105.64 o
  -3  -1   3     3099.11     3181.45     53.16 o
  -2  -1   3      379.40      340.14      5.02 o
  -1  -1   3     1981.44     1934.92     20.74 o
   0  -1   3     1328.06     1459.43     25.32 o
   1  -1   3      633.95      701.04      7.88 o
   2  -1   3     1421.70     1566.93     15.97 o
   3  -1   3     4598.96     5004.76     40.23 o
   4  -1   3     1670.25     1722.12     14.78 o
   5  -1   3     1273.12     1307.60     12.78 o
   6  -1   3     2423.55     2423.34     25.55 o
   7  -1   3     1215.45     1217.20     15.50 o
   8  -1   3      201.10      199.69      3.79 o
   9  -1   3      475.81      469.18      8.31 o
  -8   0   3       48.84       43.42      4.30 o
  -7   0   3       13.49       10.88      2.87 o
  -6   0   3       60.23       54.50      4.28 o
  -5   0   3      186.03      178.74      4.40 o
  -4   0   3      528.27      480.65      7.32 o
  -3   0   3     3350.83     3319.75     75.94 o
  -2   0   3     1231.14     1231.49     15.07 o
  -1   0   3      172.56      200.05      3.13 o
   0   0   3      833.44      812.34     10.71 o
   1   0   3    32152.72    31644.94    308.09 o
   2   0   3       32.07       20.00      1.05 o
   3   0   3     2439.43     2472.18     20.97 o
   4   0   3     3872.65     3965.59     50.53 o
   5   0   3      166.45      158.04      2.57 o
   6   0   3       89.08       82.24      2.41 o
   7   0   3       43.85       46.17      2.15 o
   8   0   3      144.62      136.36      3.44 o
   9   0   3      238.36      235.57      7.73 o
  -8   1   3      589.33      610.64     14.25 o
  -7   1   3      608.51      568.00     11.94 o
  -6   1   3     1165.46     1128.98     23.38 o
  -5   1   3     2321.60     2352.96     29.91 o
  -4   1   3     3242.22     3384.68     52.63 o
  -3   1   3     3805.92     4098.49     49.26 o
  -2   1   3      712.52      719.64      9.46 o
  -1   1   3      137.41      113.82      2.21 o
   0   1   3       41.09       26.90      1.05 o
   1   1   3     1848.97     2047.91     19.02 o
   2   1   3     8302.74     8628.38     68.67 o
   3   1   3     1985.00     2011.55     16.43 o
   4   1   3     2459.57     2494.78     19.97 o
   5   1   3     5479.93     5687.61     48.88 o
   6   1   3     3372.41     3389.30     33.13 o
   7   1   3      843.95      796.68     22.15 o
   8   1   3      581.86      589.37     10.85 o
   9   1   3       97.26      103.82      4.97 o
  -8   2   3        4.67        0.16      5.41 o
  -7   2   3      203.72      197.49      6.24 o
  -6   2   3      707.79      690.38     12.29 o
  -5   2   3      218.93      208.25      4.54 o
  -4   2   3     2011.15     1873.24     23.08 o
  -3   2   3      417.89      382.14      6.20 o
  -2   2   3     5029.51     5279.61     81.22 o
  -1   2   3     9455.72     9351.52    110.39 o
   0   2   3     7142.11     7415.80     73.80 o
   1   2   3      133.69      152.18      2.32 o
   2   2   3        4.66       10.15      1.41 o
   3   2   3     1450.51     1463.00     11.74 o
   4   2   3      107.03      123.60      2.24 o
   5   2   3       68.01       70.00      1.89 o
   6   2   3       94.39       77.46      3.54 o
   7   2   3      354.35      349.92      6.53 o
   8   2   3      422.80      432.61      8.53 o
   9   2   3      328.04      324.90      6.73 o
  -8   3   3      461.35      438.29     11.89 o
  -7   3   3      309.80      321.50      7.03 o
  -6   3   3     1692.94     1652.43     26.11 o
  -5   3   3        3.21        7.02      1.68 o
  -4   3   3      336.56      333.81      6.17 o
  -3   3   3      440.46      490.76      7.14 o
  -2   3   3      329.71      359.59      6.37 o
  -1   3   3        0.45        3.61      0.99 o
   0   3   3     4779.82     4926.95     48.63 o
   1   3   3      333.20      294.54      5.88 o
   2   3   3      757.32      681.60      7.10 o
   3   3   3      973.65      983.81      8.62 o
   4   3   3    10229.04    10437.09     82.84 o
   5   3   3     2416.19     2296.29     25.39 o
   6   3   3      848.75      845.68     11.26 o
   7   3   3      466.30      445.31      7.06 o
   8   3   3      136.75      133.49      4.21 o
   9   3   3       97.74       93.70      4.72 o
  -8   4   3      118.41      115.28      5.90 o
  -7   4   3      166.55      170.86      7.21 o
  -6   4   3      653.49      651.24      9.70 o
  -5   4   3     2394.99     2373.94     30.20 o
  -4   4   3      985.60      955.86     13.48 o
  -3   4   3     3177.90     3180.03     39.29 o
  -2   4   3     9941.29    10327.98    102.26 o
  -1   4   3     3042.45     3342.39     36.33 o
   0   4   3        3.47        8.55      0.90 o
   1   4   3     1724.97     1809.39     23.71 o
   2   4   3       43.27       41.48      1.25 o
   3   4   3        5.67        2.82      0.51 o
   4   4   3      984.22      990.88      8.98 o
   5   4   3      527.45      486.66      7.80 o
   6   4   3      484.20      468.65      7.57 o
   7   4   3      566.07      563.66      7.47 o
   8   4   3      644.42      634.77      8.33 o
   9   4   3      444.61      471.92      9.69 o
  -8   5   3      119.37      127.82      7.80 o
  -7   5   3      479.96      454.38     12.78 o
  -6   5   3       80.67       74.60      4.43 o
  -5   5   3       99.16       84.87      3.13 o
  -4   5   3       51.69       48.68      1.73 o
  -3   5   3     1354.27     1559.32     16.87 o
  -2   5   3       79.38       61.70      2.00 o
  -1   5   3     2590.97     2680.49     25.21 o
   0   5   3     2335.11     2279.97     25.73 o
   1   5   3      797.41      776.37      8.81 o
   2   5   3    10313.40    10709.12     90.37 o
   3   5   3     3326.58     3316.57     28.90 o
   4   5   3     1274.61     1248.19     12.00 o
   5   5   3      268.62      240.87      3.17 o
   6   5   3      590.38      591.02      8.30 o
   7   5   3      165.50      167.77      3.94 o
   8   5   3       11.44        8.66      1.30 o
   9   5   3        0.48        1.35      1.95 o
  -8   6   3      273.49      305.73     10.76 o
  -7   6   3      530.54      547.77     12.82 o
  -6   6   3      964.82      973.55     15.26 o
  -5   6   3     1089.44     1081.28     16.58 o
  -4   6   3     1906.82     1826.20     23.48 o
  -3   6   3     1599.36     1554.73     17.72 o
  -2   6   3      732.64      709.69      7.28 o
  -1   6   3     1415.04     1423.52     21.07 o
   0   6   3      116.86      102.27      1.91 o
   1   6   3      249.47      259.36      5.88 o
   2   6   3        0.66        8.04      0.64 o
   3   6   3        1.33        2.07      0.51 o
   4   6   3     1410.05     1357.61     12.62 o
   5   6   3      204.85      213.83      4.24 o
   6   6   3     1463.30     1443.56     17.50 o
   7   6   3     1010.79      961.88     13.76 o
   8   6   3      698.59      703.12      9.76 o
   9   6   3      104.88      122.88      4.35 o
  -7   7   3       10.50        6.40      3.17 o
  -6   7   3       90.89       84.56      3.44 o
  -5   7   3      307.49      310.08      7.38 o
  -4   7   3      163.56      166.42      3.48 o
  -3   7   3     1063.03     1073.19     12.91 o
  -2   7   3     1494.92     1480.03     14.81 o
  -1   7   3     5154.21     5639.95     54.96 o
   0   7   3     2992.04     3107.96     28.39 o
   1   7   3     5347.35     5405.18     49.15 o
   2   7   3     1933.81     1825.51     23.41 o
   3   7   3      605.74      613.75      7.61 o
   4   7   3      476.63      460.59      5.22 o
   5   7   3       12.55       14.01      1.08 o
   6   7   3      262.30      258.86      4.18 o
   7   7   3        1.40        1.73      1.46 o
   8   7   3       60.57       57.65      2.59 o
  -7   8   3      729.90      745.89     15.83 o
  -6   8   3      604.50      601.64     14.32 o
  -5   8   3     1452.78     1431.12     20.75 o
  -4   8   3       65.84       78.94      3.01 o
  -3   8   3       59.43       55.37      1.72 o
  -2   8   3       43.29       40.24      1.50 o
  -1   8   3      110.75      130.34      2.08 o
   0   8   3        6.78        5.26      0.90 o
   1   8   3      340.26      358.99      4.63 o
   2   8   3      822.65      787.43      8.36 o
   3   8   3     2135.39     2125.58     24.89 o
   4   8   3       42.90       47.78      1.83 o
   5   8   3      920.99      915.93     10.69 o
   6   8   3      657.43      661.20      9.91 o
   7   8   3      328.52      361.97      6.78 o
   8   8   3      242.00      250.72      5.90 o
  -6   9   3       81.66       84.16      5.08 o
  -5   9   3      217.50      217.62      9.08 o
  -4   9   3     1586.88     1544.88     24.95 o
  -3   9   3     2190.64     2185.64     22.97 o
  -2   9   3      389.96      384.78      4.97 o
  -1   9   3     2492.65     2492.05     25.19 o
   0   9   3     3058.52     3111.85     32.94 o
   1   9   3     1561.94     1570.58     18.58 o
   2   9   3       11.46       15.61      4.38 o
   3   9   3      214.04      214.21      3.81 o
   4   9   3       72.06       78.13      2.08 o
   5   9   3        0.45        0.97      1.17 o
   6   9   3      210.41      211.17      4.75 o
   7   9   3       36.00       37.33      2.12 o
   8   9   3       36.48       33.94      2.46 o
  -6  10   3      271.74      279.56     10.00 o
  -5  10   3      299.20      289.87      6.69 o
  -4  10   3       44.68       42.32      4.15 o
  -3  10   3        0.11        0.77      1.15 o
  -2  10   3     1825.27     1787.45     19.63 o
  -1  10   3       78.69       80.56      2.58 o
   0  10   3      471.67      467.43      7.16 o
   1  10   3     1510.91     1488.20     18.83 o
   2  10   3      973.66      937.55     11.75 o
   3  10   3     1299.32     1262.42     44.71 o
   4  10   3     1169.01     1105.45     15.72 o
   5  10   3     1130.35     1109.67     13.54 o
   6  10   3       29.82       24.61      3.69 o
   7  10   3       12.09       16.36      2.06 o
  -5  11   3      538.62      570.11     41.35 o
  -4  11   3     1148.89     1178.89     18.74 o
  -3  11   3     1438.03     1432.22     18.74 o
  -2  11   3     1852.24     1823.20     21.27 o
  -1  11   3      241.06      243.15      4.99 o
   0  11   3       51.68       56.11      2.06 o
   1  11   3      251.60      236.52      5.60 o
   2  11   3      216.48      225.54      4.77 o
   3  11   3       33.86       26.60      1.90 o
   4  11   3      185.82      182.54      6.26 o
   5  11   3      198.15      174.00      6.30 o
   6  11   3      101.81       99.44      3.78 o
   7  11   3      267.64      301.81      6.50 o
  -5  12   3        0.61        0.74      3.56 o
  -4  12   3        0.27        0.55      2.49 o
  -3  12   3      193.67      192.14      4.77 o
  -2  12   3      418.00      409.89      7.92 o
  -1  12   3      812.46      800.31     10.49 o
   0  12   3     1774.68     1762.62     20.37 o
   1  12   3     1235.25     1302.28     16.88 o
   2  12   3     1183.68     1157.11     14.07 o
   3  12   3      752.03      737.58     11.36 o
   4  12   3      157.54      173.86      8.75 o
   5  12   3      174.08      197.63     10.52 o
   6  12   3       28.08       36.36      6.33 o
  -4  13   3      328.00      292.51     15.36 o
  -3  13   3      510.96      538.23      7.96 o
  -2  13   3      547.70      537.38      8.17 o
  -1  13   3      133.87      133.21      3.70 o
   0  13   3       37.11       36.31      1.98 o
   1  13   3       32.40       29.17      1.81 o
   2  13   3      122.21      141.13      7.60 o
   3  13   3      112.92      143.28     14.67 o
   4  13   3       96.23       85.61      4.25 o
   5  13   3      302.74      312.19      9.15 o
  -2  14   3      598.58      585.28      9.48 o
  -1  14   3      871.75      870.92     11.88 o
   0  14   3     1076.59     1102.92     16.27 o
   1  14   3      635.20      639.31      9.24 o
   2  14   3      481.04      477.65     19.64 o
   3  14   3      260.23      294.73     16.06 o
   4  14   3       27.83       29.24      3.35 o
   0  15   3        8.41       10.80      2.05 o
   1  15   3      117.36      138.97      4.04 o
  -1 -12   4      242.88      242.67      6.84 o
   0 -12   4      230.02      215.03     11.11 o
   1 -12   4      224.51      254.12      6.14 o
  -3 -11   4        7.29        2.48      2.28 o
  -2 -11   4       19.67       14.18      3.05 o
  -1 -11   4        3.94        5.76      3.23 o
   0 -11   4       69.39       74.74      3.39 o
   1 -11   4      429.39      442.19      7.56 o
   2 -11   4      180.86      192.62      4.88 o
   3 -11   4      168.98      185.92      5.68 o
  -4 -10   4      242.33      266.49      8.84 o
  -3 -10   4      659.85      676.68     12.13 o
  -2 -10   4      475.75      461.33      9.00 o
  -1 -10   4      314.69      317.64     12.37 o
   0 -10   4      209.91      221.95      5.01 o
   1 -10   4      278.43      281.69      5.59 o
   2 -10   4        0.77        1.08      1.60 o
   3 -10   4      100.84       83.56      3.95 o
   4 -10   4        0.03        1.26      1.76 o
  -5  -9   4       13.57       12.95      1.83 o
  -4  -9   4       16.88       13.49      2.60 o
  -3  -9   4        8.51       10.84      3.11 o
  -2  -9   4      273.06      276.83      6.34 o
  -1  -9   4      624.54      627.44      9.04 o
   0  -9   4      344.85      327.88      4.90 o
   1  -9   4      172.62      192.57      7.77 o
   2  -9   4      534.55      536.80      7.15 o
   3  -9   4     1236.34     1263.86     15.26 o
   4  -9   4       39.52       55.45      2.40 o
   5  -9   4      239.56      251.84      4.99 o
  -6  -8   4      411.70      419.25      8.25 o
  -5  -8   4      338.62      338.95      7.40 o
  -4  -8   4      562.92      557.45      7.55 o
  -3  -8   4     1025.40      975.18     14.78 o
  -2  -8   4      734.11      728.60     11.03 o
  -1  -8   4      376.64      369.72      6.25 o
   0  -8   4       45.12       42.88      2.23 o
   1  -8   4        5.06        3.71      1.42 o
   2  -8   4       30.55       28.64      1.65 o
   3  -8   4       99.04      102.53      4.49 o
   4  -8   4      889.96      897.22     11.13 o
   5  -8   4      378.92      368.99      6.01 o
   6  -8   4      262.54      281.52      5.81 o
  -6  -7   4       24.33       20.39      1.92 o
  -5  -7   4      141.08      130.92      4.10 o
  -4  -7   4      405.90      390.66      6.78 o
  -3  -7   4      204.94      206.19      9.61 o
  -2  -7   4     2082.84     2022.72     25.95 o
  -1  -7   4      343.62      324.27      5.61 o
   0  -7   4      721.62      708.01      9.83 o
   1  -7   4      850.80      812.11     11.17 o
   2  -7   4     1462.10     1446.94     18.15 o
   3  -7   4      366.08      363.55      5.85 o
   4  -7   4      170.36      179.83      3.92 o
   5  -7   4       19.67       24.89      2.24 o
   6  -7   4       61.83       63.98      3.36 o
   7  -7   4        2.39        2.02      2.72 o
  -7  -6   4      256.99      270.03      6.32 o
  -6  -6   4      676.74      695.95     11.17 o
  -5  -6   4      658.04      647.25     11.28 o
  -4  -6   4     1561.32     1531.01     19.46 o
  -3  -6   4      334.67      323.13      6.00 o
  -2  -6   4      432.40      421.30      9.45 o
  -1  -6   4        7.76        5.89      0.79 o
   0  -6   4       66.02       68.52      2.54 o
   1  -6   4        4.92        5.62      1.02 o
   2  -6   4      602.60      564.57      7.30 o
   3  -6   4     1253.39     1215.92     17.03 o
   4  -6   4      690.87      687.19      9.02 o
   5  -6   4      542.94      540.43      8.31 o
   6  -6   4     1173.74     1173.36     14.63 o
   7  -6   4      462.66      456.25      7.53 o
  -7  -5   4      115.57      112.66      4.53 o
  -6  -5   4       54.28       55.01      3.54 o
  -5  -5   4      226.94      230.73      5.66 o
  -4  -5   4      879.47      861.85     12.65 o
  -3  -5   4     2360.41     2350.18     25.98 o
  -2  -5   4     1012.55     1011.92     11.64 o
  -1  -5   4     2251.27     2210.94     26.47 o
   0  -5   4     5807.62     5973.33     61.94 o
   1  -5   4     1005.20      988.78     10.88 o
   2  -5   4      314.03      296.75      4.46 o
   3  -5   4      273.64      255.98      4.20 o
   4  -5   4        0.80        0.39      1.51 o
   5  -5   4       26.41       17.04      1.83 o
   6  -5   4      252.42      225.91      4.62 o
   7  -5   4      354.24      370.83     12.28 o
   8  -5   4      270.47      270.95      5.52 o
  -7  -4   4      369.15      374.89      9.58 o
  -6  -4   4      287.20      287.94      5.95 o
  -5  -4   4      921.44      910.47     11.52 o
  -4  -4   4      610.43      615.14     10.19 o
  -3  -4   4        0.48        1.58      0.61 o
  -2  -4   4      111.99      123.71      3.75 o
  -1  -4   4      104.46      118.32      3.95 o
   0  -4   4      891.12      853.31     10.37 o
   1  -4   4     3719.09     3549.91     38.06 o
   2  -4   4     1150.32     1192.08     12.41 o
   3  -4   4       35.34       33.26      1.37 o
   4  -4   4     3561.38     3507.55     38.33 o
   5  -4   4     1372.24     1305.53     15.20 o
   6  -4   4      841.55      829.57     10.42 o
   7  -4   4      130.21      133.41      4.25 o
   8  -4   4      127.94      120.07      4.27 o
  -8  -3   4       96.98      103.72      5.43 o
  -7  -3   4      161.72      152.18      8.82 o
  -6  -3   4      700.42      722.75     13.70 o
  -5  -3   4      959.36      946.49     14.82 o
  -4  -3   4     1224.88     1213.28     15.12 o
  -3  -3   4      376.73      332.96      4.36 o
  -2  -3   4     5645.56     5841.12     56.30 o
  -1  -3   4     6820.21     7253.91    147.61 o
   0  -3   4     1671.02     1667.70     16.41 o
   1  -3   4      835.27      846.44      9.10 o
   2  -3   4      117.39      118.99      2.50 o
   3  -3   4        1.38        2.16      0.52 o
   4  -3   4        6.84        5.46      1.31 o
   5  -3   4      251.95      261.98      3.88 o
   6  -3   4     1221.57     1212.02     16.26 o
   7  -3   4      188.83      171.66      5.72 o
   8  -3   4      769.05      747.33     12.55 o
  -8  -2   4       85.04       92.06      4.95 o
  -7  -2   4      604.42      621.91     11.53 o
  -6  -2   4      156.68      155.82      5.89 o
  -5  -2   4      101.76      106.09      4.11 o
  -4  -2   4      161.88      154.82      3.24 o
  -3  -2   4      186.85      188.16      4.12 o
  -2  -2   4      431.81      466.98      6.16 o
  -1  -2   4     2677.02     2638.15     27.60 o
   0  -2   4     3087.13     3155.00     34.20 o
   1  -2   4     4774.11     5043.54     71.84 o
   2  -2   4      764.85      736.21      7.72 o
   3  -2   4     4591.22     4670.52     37.03 o
   4  -2   4     2744.17     2767.70     24.59 o
   5  -2   4      398.21      375.61      4.76 o
   6  -2   4      438.44      421.15      5.99 o
   7  -2   4       12.18       13.13      2.00 o
   8  -2   4       81.04       80.83      3.51 o
   9  -2   4       54.72       54.96      2.86 o
  -8  -1   4      225.74      231.39      7.60 o
  -7  -1   4      353.01      349.04      8.01 o
  -6  -1   4      837.94      828.25     14.99 o
  -5  -1   4     1419.14     1324.59     21.93 o
  -4  -1   4     2325.42     2300.07     36.07 o
  -3  -1   4     4274.44     4545.55     56.71 o
  -2  -1   4      451.72      383.77     16.35 o
  -1  -1   4     1068.14     1024.88     13.06 o
   0  -1   4     1982.54     2123.92     25.08 o
   1  -1   4      508.72      499.92     10.08 o
   2  -1   4      719.19      787.73      9.21 o
   3  -1   4       69.46      102.10      1.71 o
   4  -1   4      729.80      725.86      8.24 o
   5  -1   4     1593.29     1556.24     15.64 o
   6  -1   4      415.73      388.43      5.93 o
   7  -1   4      552.14      548.06      7.40 o
   8  -1   4     1058.71     1039.15     18.21 o
   9  -1   4      362.66      362.67      8.73 o
  -8   0   4       17.68       16.89      3.32 o
  -7   0   4      140.91      132.18      6.11 o
  -6   0   4      128.87      125.56      4.55 o
  -5   0   4      173.83      161.54      3.97 o
  -4   0   4     1014.74      998.00     14.65 o
  -3   0   4      241.77      233.28      3.70 o
  -2   0   4     5406.04     5515.31     59.31 o
  -1   0   4     1523.37     1437.85     17.53 o
   0   0   4      482.33      529.58      5.94 o
   1   0   4    14414.22    14752.43    132.04 o
   2   0   4     9001.54     9326.53     79.01 o
   3   0   4     3406.93     3416.45     28.08 o
   4   0   4      213.68      234.26      2.56 o
   5   0   4      144.95      137.79      2.20 o
   6   0   4       28.92       23.90      1.34 o
   7   0   4       10.46        8.76      1.32 o
   8   0   4      160.30      152.06      5.44 o
   9   0   4      156.85      170.26      4.11 o
  -8   1   4      431.06      452.89     10.62 o
  -7   1   4      562.53      557.07      9.59 o
  -6   1   4     1379.74     1326.45     22.14 o
  -5   1   4     1421.86     1387.73     19.84 o
  -4   1   4     2502.13     2503.90     32.26 o
  -3   1   4     1424.20     1410.98     17.56 o
  -2   1   4       11.01        7.97      1.31 o
  -1   1   4       86.91       72.45      1.60 o
   0   1   4     2495.22     2622.38     47.81 o
   1   1   4     2219.23     2482.51     24.17 o
   2   1   4     2717.58     2894.88     23.39 o
   3   1   4    10970.82    11339.19     90.46 o
   4   1   4     1487.98     1447.49     12.04 o
   5   1   4       60.56       52.62      1.87 o
   6   1   4     1620.25     1611.00     15.94 o
   7   1   4     2234.10     2217.34     24.40 o
   8   1   4      152.76      156.63      4.59 o
   9   1   4       28.79       30.72      2.22 o
  -8   2   4        1.56        0.78      2.34 o
  -7   2   4      132.53      122.13      9.99 o
  -6   2   4     1045.96     1024.07     19.92 o
  -5   2   4      514.80      502.14      8.04 o
  -4   2   4     1026.37     1034.73     14.68 o
  -3   2   4     6815.58     7194.64     85.79 o
  -2   2   4     6485.84     6602.14     79.98 o
  -1   2   4     1803.08     1716.59     22.09 o
   0   2   4    10041.84    10152.91    108.31 o
   1   2   4     5635.82     5565.11     69.98 o
   2   2   4      297.68      309.74      2.87 o
   3   2   4       78.20       67.24      1.26 o
   4   2   4       33.13       26.30      0.79 o
   5   2   4       27.93       33.37      1.29 o
   6   2   4      421.11      415.99      5.30 o
   7   2   4      521.06      503.05     15.61 o
   8   2   4      162.16      156.59      7.55 o
   9   2   4      164.90      172.17      7.31 o
  -8   3   4      216.21      228.50      8.88 o
  -7   3   4      315.74      312.00      7.70 o
  -6   3   4     1322.74     1310.11     23.78 o
  -5   3   4      141.13      145.40      4.45 o
  -4   3   4      639.57      675.76     11.23 o
  -3   3   4      568.73      554.44      8.42 o
  -2   3   4       55.01       51.82      1.88 o
  -1   3   4     2465.39     2633.75     31.50 o
   0   3   4      971.79      944.34     11.39 o
   1   3   4       58.17       55.34      1.13 o
   2   3   4     4271.79     4281.93     34.60 o
   3   3   4     1889.48     1898.82     15.41 o
   4   3   4     3621.06     3849.72     29.20 o
   5   3   4     5685.78     5864.93     46.01 o
   6   3   4      708.31      668.33     11.99 o
   7   3   4       36.36       38.85      2.97 o
   8   3   4        1.14        1.19      2.00 o
   9   3   4      322.11      324.36      6.87 o
  -8   4   4       87.21      107.11      5.95 o
  -7   4   4      672.31      649.57     11.58 o
  -6   4   4      141.13      124.53      3.82 o
  -5   4   4     1251.51     1237.64     15.65 o
  -4   4   4     3973.08     4113.46     49.82 o
  -3   4   4     4835.92     5179.41     61.23 o
  -2   4   4     7440.48     8095.98     88.38 o
  -1   4   4    13811.92    14827.30    156.08 o
   0   4   4     1358.52     1312.01     16.39 o
   1   4   4      356.64      359.11      5.27 o
   2   4   4      534.11      552.06      5.62 o
   3   4   4      288.81      281.88      2.97 o
   4   4   4      493.34      478.95      4.56 o
   5   4   4      890.52      884.58      8.27 o
   6   4   4      547.35      526.31      6.41 o
   7   4   4      899.74      855.97     11.07 o
   8   4   4      754.28      742.84     10.17 o
   9   4   4      411.25      429.22      8.66 o
  -8   5   4      234.74      218.98     10.31 o
  -7   5   4       98.56      107.96      5.09 o
  -6   5   4        1.15        1.59      1.71 o
  -5   5   4        9.67        5.93      1.96 o
  -4   5   4        5.32        7.44      1.28 o
  -3   5   4     1475.32     1411.28     16.53 o
  -2   5   4      445.46      384.99      5.75 o
  -1   5   4      118.86      121.59      2.08 o
   0   5   4     3843.14     4012.19     44.48 o
   1   5   4     3714.20     3759.80     44.21 o
   2   5   4     3168.32     3285.14     36.67 o
   3   5   4     1389.57     1424.24     11.57 o
   4   5   4     2765.02     2804.98     23.46 o
   5   5   4      808.60      802.65      7.88 o
   6   5   4      101.80       95.68      3.44 o
   7   5   4      156.23      151.48      4.22 o
   8   5   4        3.19        1.61      1.24 o
   9   5   4       42.93       43.63      2.85 o
  -7   6   4      184.81      165.91      7.05 o
  -6   6   4      379.83      396.94      9.54 o
  -5   6   4     2259.84     2227.01     29.25 o
  -4   6   4     1432.00     1426.38     17.08 o
  -3   6   4     1521.54     1561.50     22.92 o
  -2   6   4     3908.03     4260.36     46.82 o
  -1   6   4     1905.54     2010.73     19.43 o
   0   6   4     1828.55     2024.35     22.84 o
   1   6   4        7.85       11.92      0.89 o
   2   6   4      152.18      192.88      2.96 o
   3   6   4      455.65      465.56      5.26 o
   4   6   4      414.32      425.21      5.12 o
   5   6   4      899.21      846.83      9.18 o
   6   6   4     1071.68     1049.67     15.28 o
   7   6   4     1034.46     1032.40     12.47 o
   8   6   4      684.68      670.16     10.46 o
   9   6   4      287.24      282.37      4.94 o
  -7   7   4        0.05        1.07      2.58 o
  -6   7   4       13.80       10.88      2.12 o
  -5   7   4      908.15      857.94     15.48 o
  -4   7   4     1243.19     1225.74     20.14 o
  -3   7   4      546.39      564.00      7.53 o
  -2   7   4      810.89      853.84     11.07 o
  -1   7   4     4603.60     4669.71     42.98 o
   0   7   4     5248.29     5414.15     58.17 o
   1   7   4     2567.01     2699.04     29.95 o
   2   7   4     2001.49     1973.40     19.07 o
   3   7   4     1418.69     1415.73     13.86 o
   4   7   4      299.73      294.82      3.44 o
   5   7   4       32.04       30.48      1.27 o
   6   7   4       14.59       17.88      1.72 o
   7   7   4       14.72       15.15      2.36 o
   8   7   4       62.18       65.10      4.58 o
  -7   8   4      562.30      606.56     11.58 o
  -6   8   4      586.14      584.11     12.15 o
  -5   8   4      877.74      815.11     13.09 o
  -4   8   4       72.12       91.10      2.91 o
  -3   8   4      382.74      386.90      6.23 o
  -2   8   4       60.38       60.75      1.57 o
  -1   8   4      180.12      189.22      3.96 o
   0   8   4        0.54        0.85      0.81 o
   1   8   4      710.76      713.06      8.14 o
   2   8   4      109.78       96.74      1.76 o
   3   8   4      582.10      553.35     10.72 o
   4   8   4      415.22      400.25      5.44 o
   5   8   4     2808.15     2824.82     27.46 o
   6   8   4      707.39      709.46      8.81 o
   7   8   4      545.12      514.68      9.42 o
   8   8   4      225.03      236.32      4.80 o
  -6   9   4      307.81      299.15     10.16 o
  -5   9   4      259.49      278.69      5.99 o
  -4   9   4      417.43      412.51     18.99 o
  -3   9   4     1923.74     1833.11     27.68 o
  -2   9   4     2147.21     2108.90     22.80 o
  -1   9   4     2248.12     2211.90     21.35 o
   0   9   4     3689.39     3765.93     37.76 o
   1   9   4     1044.24     1033.49     11.83 o
   2   9   4      288.65      277.08      5.50 o
   3   9   4       84.34       86.69      3.42 o
   4   9   4      280.66      270.52      5.74 o
   5   9   4        6.34        9.70      1.15 o
   6   9   4      210.92      207.45      5.52 o
   7   9   4      157.91      169.90      3.66 o
   8   9   4      154.89      151.69      4.81 o
  -6  10   4      222.42      210.25      7.80 o
  -5  10   4       51.09       57.65      3.38 o
  -4  10   4       77.31       76.43      4.82 o
  -3  10   4        3.25        2.27      2.64 o
  -2  10   4      488.37      472.53      7.93 o
  -1  10   4      237.41      229.78      3.76 o
   0  10   4      311.78      302.48      5.51 o
   1  10   4      390.03      374.70      7.03 o
   2  10   4     1236.21     1156.34     19.52 o
   3  10   4     1715.87     1704.49     21.23 o
   4  10   4     1024.98     1000.29     12.67 o
   5  10   4      421.22      407.83      5.09 o
   6  10   4      445.36      429.09      8.59 o
   7  10   4      224.82      229.67      5.17 o
  -5  11   4      336.49      350.90      9.39 o
  -4  11   4     1064.28     1065.30     20.52 o
  -3  11   4     1028.82     1027.75     15.54 o
  -2  11   4      943.65      907.26     12.65 o
  -1  11   4      260.76      256.55      4.88 o
   0  11   4      306.36      305.27     15.97 o
   1  11   4      546.21      539.64     49.24 o
   2  11   4      200.93      187.81      5.98 o
   3  11   4      171.13      143.37      5.36 o
   4  11   4      108.26       99.80      2.96 o
   5  11   4       24.83       33.51      2.01 o
   6  11   4        6.83       11.58      1.91 o
   7  11   4      326.62      336.80      7.08 o
  -5  12   4        2.01        0.50      2.11 o
  -4  12   4       15.73       20.82      2.47 o
  -3  12   4      260.89      253.09      4.83 o
  -2  12   4      379.42      378.68      6.05 o
  -1  12   4      393.13      408.20      7.98 o
   0  12   4      327.01      315.17      8.27 o
   1  12   4     1375.16     1317.35     43.83 o
   2  12   4     1404.82     1380.08     17.39 o
   3  12   4      674.73      648.01     14.04 o
   4  12   4      199.19      197.64      4.77 o
   5  12   4      260.33      283.21      7.83 o
   6  12   4       55.23       56.70      4.92 o
  -4  13   4      427.56      398.88      7.96 o
  -3  13   4      282.89      283.87      5.96 o
  -2  13   4      253.00      258.87      4.86 o
  -1  13   4       11.73       12.63      1.99 o
   0  13   4       16.32       16.19      1.84 o
   1  13   4       10.11       13.99      2.05 o
   2  13   4       38.89       29.75      2.09 o
   3  13   4       45.64       43.26      3.14 o
   4  13   4      247.55      249.72      5.26 o
   5  13   4      233.56      213.92      8.27 o
  -2  14   4      561.77      581.11     10.63 o
  -1  14   4      642.71      644.49      9.06 o
   0  14   4      909.02      926.13     13.17 o
   1  14   4      392.72      410.88      6.95 o
   2  14   4      123.00      121.48      3.52 o
   3  14   4      322.84      308.81      7.62 o
   4  14   4       71.71       84.63      3.33 o
   0  15   4       73.43       78.37     11.70 o
   1  15   4      199.52      187.67      4.26 o
   2  15   4      302.63      306.57      7.40 o
  -2 -11   5        0.07        1.59      6.35 o
  -1 -11   5        2.22        5.41      3.14 o
   0 -11   5        2.98        7.46      4.54 o
   1 -11   5      459.39      484.77      8.94 o
   2 -11   5      329.57      345.89      8.88 o
  -3 -10   5       66.23       74.89      5.74 o
  -2 -10   5      169.72      173.81      8.53 o
  -1 -10   5      409.92      399.54      7.14 o
   0 -10   5      252.62      245.25     18.02 o
   1 -10   5      198.27      215.67      5.65 o
   2 -10   5      109.54      112.63      3.44 o
   3 -10   5       67.99       70.74      2.65 o
   4 -10   5       37.36       39.97      2.90 o
  -4  -9   5       51.83       59.29      3.00 o
  -3  -9   5        2.77        9.83      4.25 o
  -2  -9   5      207.69      208.45      6.72 o
  -1  -9   5       28.17       32.84      2.77 o
   0  -9   5      496.14      487.91      9.42 o
   1  -9   5      383.48      381.44      6.06 o
   2  -9   5      143.50      148.20      3.57 o
   3  -9   5     1000.56      995.45     12.76 o
   4  -9   5      314.16      296.67      5.30 o
   5  -9   5      279.79      299.76      6.04 o
  -5  -8   5      209.98      203.29      6.13 o
  -4  -8   5      333.38      360.97     10.68 o
  -3  -8   5      526.29      534.50     12.86 o
  -2  -8   5      617.72      584.24     10.61 o
  -1  -8   5       27.31       26.97      1.97 o
   0  -8   5       65.63       67.43      2.84 o
   1  -8   5       30.01       31.87      2.31 o
   2  -8   5       69.16       74.21      2.49 o
   3  -8   5       13.59       11.53      1.82 o
   4  -8   5      179.94      188.11      4.83 o
   5  -8   5      572.00      584.64      8.16 o
   6  -8   5      280.11      287.95      7.90 o
  -6  -7   5       13.47       13.54      2.09 o
  -5  -7   5       59.19       75.20      6.08 o
  -4  -7   5      516.40      495.93      8.76 o
  -3  -7   5      127.20      132.43      8.24 o
  -2  -7   5      609.21      600.18      9.17 o
  -1  -7   5     1692.42     1637.34     20.37 o
   0  -7   5      661.49      628.92      7.89 o
   1  -7   5       49.88       45.94      2.24 o
   2  -7   5     1289.31     1240.83     14.71 o
   3  -7   5      997.81     1006.31     12.25 o
   4  -7   5      108.57      115.64      2.89 o
   5  -7   5       58.72       53.72      3.33 o
   6  -7   5        2.73        0.86      1.72 o
  -6  -6   5      170.28      168.06      4.56 o
  -5  -6   5      369.65      373.36      8.01 o
  -4  -6   5      913.39      905.14     14.43 o
  -3  -6   5      105.99      101.43      3.79 o
  -2  -6   5      154.03      165.06      3.43 o
  -1  -6   5      194.99      191.77      4.06 o
   0  -6   5       87.27       74.98      4.34 o
   1  -6   5      308.99      320.73      4.42 o
   2  -6   5       19.34       23.95      1.55 o
   3  -6   5      370.94      373.95      5.30 o
   4  -6   5     1205.96     1242.33     14.92 o
   5  -6   5      267.44      287.53      6.79 o
   6  -6   5      228.56      213.60      4.59 o
   7  -6   5      727.48      759.00     11.76 o
  -7  -5   5        9.83       10.97      3.02 o
  -6  -5   5      109.69      125.99      6.58 o
  -5  -5   5      457.34      434.18      6.98 o
  -4  -5   5      658.23      643.83      9.88 o
  -3  -5   5     1400.58     1390.79     14.36 o
  -2  -5   5     2038.66     1997.43     25.41 o
  -1  -5   5      866.47      849.43     14.58 o
   0  -5   5     1524.50     1426.93     15.49 o
   1  -5   5     3825.49     3834.99     39.76 o
   2  -5   5      390.52      382.99      5.71 o
   3  -5   5       78.67       85.16      2.40 o
   4  -5   5        0.47        0.76      1.20 o
   5  -5   5        1.86        2.22      1.94 o
   6  -5   5      135.71      125.11      4.18 o
   7  -5   5       86.62       90.05      3.09 o
  -7  -4   5      388.13      386.54     13.18 o
  -6  -4   5      370.11      387.11      8.94 o
  -5  -4   5      496.12      489.45      8.54 o
  -4  -4   5        1.73        1.77      1.84 o
  -3  -4   5        0.52        3.29      2.54 o
  -2  -4   5        0.48        1.11      1.20 o
  -1  -4   5     1425.18     1399.84     17.56 o
   0  -4   5      493.37      492.62      6.30 o
   1  -4   5       67.80       67.46      3.13 o
   2  -4   5     1169.34     1103.78     12.29 o
   3  -4   5      896.54      871.81     10.52 o
   4  -4   5      758.89      765.06      9.20 o
   5  -4   5      368.72      374.64      5.98 o
   6  -4   5      707.54      727.76      9.37 o
   7  -4   5      194.84      207.25      5.17 o
   8  -4   5       29.53       26.75      2.47 o
  -7  -3   5      252.54      262.40      9.83 o
  -6  -3   5      758.28      738.53     13.58 o
  -5  -3   5      365.84      378.70      8.83 o
  -4  -3   5      800.18      770.32     11.89 o
  -3  -3   5     2644.35     2671.87     28.42 o
  -2  -3   5     3037.06     3085.59     29.39 o
  -1  -3   5     3604.70     3603.89     34.64 o
   0  -3   5     2918.38     2970.69     43.54 o
   1  -3   5      268.04      266.50      5.85 o
   2  -3   5      242.00      205.70      3.16 o
   3  -3   5       86.16       73.72      2.50 o
   4  -3   5       23.66       20.76      1.22 o
   5  -3   5      431.31      419.44      5.65 o
   6  -3   5      489.59      475.03      6.75 o
   7  -3   5      330.20      302.45     14.64 o
   8  -3   5      344.68      361.35      7.07 o
  -7  -2   5      335.65      333.86      7.60 o
  -6  -2   5        0.29        1.03      2.22 o
  -5  -2   5        0.73       18.15      7.12 o
  -4  -2   5      164.14      168.55      3.35 o
  -3  -2   5     1021.21     1030.61     16.30 o
  -2  -2   5     4323.23     4569.78     48.05 o
  -1  -2   5     2268.78     2317.30     25.19 o
   0  -2   5     2066.54     2055.92     21.94 o
   1  -2   5     8557.38     8557.33     82.60 o
   2  -2   5     1073.81     1040.75     10.41 o
   3  -2   5      323.91      331.36      3.51 o
   4  -2   5     1474.18     1417.71     13.67 o
   5  -2   5     1628.28     1595.83     16.49 o
   6  -2   5       54.69       59.44      2.80 o
   7  -2   5       93.76       85.43      3.08 o
   8  -2   5        4.72        5.78      2.25 o
  -8  -1   5      354.25      378.42      9.17 o
  -7  -1   5      475.31      476.00      9.99 o
  -6  -1   5      119.30      118.57      4.52 o
  -5  -1   5     1142.12     1134.97     28.25 o
  -4  -1   5     1715.64     1668.11     58.41 o
  -3  -1   5     3677.73     3667.79     72.40 o
  -2  -1   5      470.81      409.17      7.31 o
  -1  -1   5     3182.50     3522.27     43.06 o
   0  -1   5     1088.55     1161.60     17.05 o
   1  -1   5       97.39       97.87      2.47 o
   2  -1   5      778.96      716.47      6.88 o
   3  -1   5      406.86      398.92      4.09 o
   4  -1   5        1.53        1.20      0.79 o
   5  -1   5      749.12      738.44      7.78 o
   6  -1   5      991.94      963.44     10.65 o
   7  -1   5      990.67      981.95     11.47 o
   8  -1   5      178.07      172.28      6.40 o
   9  -1   5      348.57      360.72      6.67 o
  -8   0   5      187.96      200.92      7.61 o
  -7   0   5       15.32       13.46      2.69 o
  -6   0   5       37.66       44.87      3.72 o
  -5   0   5       71.88       70.85      4.56 o
  -4   0   5     1824.59     1814.13     24.45 o
  -3   0   5     2306.12     2253.43     32.40 o
  -2   0   5      356.59      321.90      4.69 o
  -1   0   5     5283.73     5528.36    105.68 o
   0   0   5    12278.26    13058.68    122.71 o
   1   0   5     8587.85     8512.95    156.01 o
   2   0   5     8792.80     9329.78     78.63 o
   3   0   5     2438.64     2399.45     19.62 o
   4   0   5      612.00      594.15      5.59 o
   5   0   5       13.96       19.39      1.11 o
   6   0   5       51.06       48.04      2.40 o
   7   0   5       21.68       20.22      1.56 o
   8   0   5      235.64      223.18     12.22 o
   9   0   5      111.46      123.37      7.98 o
  -8   1   5      216.88      203.11      8.76 o
  -7   1   5      268.52      273.68      7.90 o
  -6   1   5     1696.27     1707.24     28.93 o
  -5   1   5     1006.70      988.39     13.74 o
  -4   1   5     1165.02     1132.81     15.06 o
  -3   1   5      311.94      303.16      4.79 o
  -2   1   5      151.92      170.09      3.38 o
  -1   1   5      736.98      741.70      9.12 o
   0   1   5      420.28      438.36      6.84 o
   1   1   5      337.09      273.42      4.69 o
   2   1   5     2066.75     2031.53     30.14 o
   3   1   5     1399.82     1480.97     15.59 o
   4   1   5     1023.34      963.45      8.36 o
   5   1   5     1396.20     1329.06     11.78 o
   6   1   5      813.91      786.10      9.38 o
   7   1   5      858.32      859.60     11.10 o
   8   1   5      410.67      414.99      6.17 o
   9   1   5      110.33      121.63      3.87 o
  -8   2   5        9.18        9.68      3.06 o
  -7   2   5       15.70       16.25      3.46 o
  -6   2   5       95.90       95.53      6.57 o
  -5   2   5     2365.97     2373.26     29.41 o
  -4   2   5      262.14      255.25      5.67 o
  -3   2   5      892.64      864.81     11.64 o
  -2   2   5     3096.99     3103.08     37.21 o
  -1   2   5     9959.86     9731.12    104.67 o
   0   2   5     2389.35     2553.89     33.11 o
   1   2   5     6968.90     7236.10    128.67 o
   2   2   5     6013.12     6347.62     53.02 o
   3   2   5      646.35      642.58      6.67 o
   4   2   5      578.43      606.25      5.95 o
   5   2   5       96.15      102.19      2.07 o
   6   2   5        2.59        3.81      1.19 o
   7   2   5      240.10      237.77      4.29 o
   8   2   5       46.10       47.05      2.57 o
   9   2   5      537.00      561.63     10.71 o
  -8   3   5      153.40      152.85      5.96 o
  -7   3   5      250.28      248.67      9.41 o
  -6   3   5     1283.16     1254.70     18.72 o
  -5   3   5      566.20      555.50      8.22 o
  -4   3   5        4.03        5.82      3.14 o
  -3   3   5       59.03       46.84      1.88 o
  -2   3   5      171.99      171.25      4.04 o
  -1   3   5     2600.33     2746.19     32.32 o
   0   3   5     4377.78     4381.35     46.18 o
   1   3   5      179.02      163.49      3.00 o
   2   3   5      680.40      648.67      7.28 o
   3   3   5     7301.61     7403.16     62.43 o
   4   3   5     5353.32     5483.80     43.82 o
   5   3   5      632.62      622.67      5.74 o
   6   3   5      379.72      357.23      4.46 o
   7   3   5      774.42      755.82     10.42 o
   8   3   5       64.21       66.32      4.23 o
   9   3   5        0.94        1.14      2.46 o
  -8   4   5      105.85      105.97      4.99 o
  -7   4   5      360.22      358.95      7.93 o
  -6   4   5      471.69      465.70     10.15 o
  -5   4   5      286.03      275.80      6.21 o
  -4   4   5     1477.59     1465.57     21.50 o
  -3   4   5     4139.22     4144.89     58.23 o
  -2   4   5     3314.99     3213.00     43.89 o
  -1   4   5     1963.41     2057.45     31.14 o
   0   4   5      583.15      541.89      7.22 o
   1   4   5     1211.54     1145.79     13.07 o
   2   4   5      114.42      132.07      1.75 o
   3   4   5      108.93      113.11      1.99 o
   4   4   5      353.26      342.70      3.40 o
   5   4   5      441.64      426.91      4.85 o
   6   4   5       32.45       32.69      1.68 o
   7   4   5      279.60      275.66      5.10 o
   8   4   5      655.27      638.81      8.56 o
   9   4   5      208.35      216.90      4.83 o
  -7   5   5       45.55       38.71      3.97 o
  -6   5   5       61.15       68.47      4.59 o
  -5   5   5        0.95        1.47      2.16 o
  -4   5   5       36.86       41.32      4.12 o
  -3   5   5      207.07      205.70      3.67 o
  -2   5   5     5294.55     5902.56     62.97 o
  -1   5   5     1704.31     1736.18     20.34 o
   0   5   5      681.42      676.81      7.84 o
   1   5   5     1981.51     2047.18     23.87 o
   2   5   5     8649.66     8622.51     84.94 o
   3   5   5     4109.22     4311.66     35.96 o
   4   5   5     1297.00     1271.93     11.42 o
   5   5   5     1646.39     1605.90     14.59 o
   6   5   5      349.37      328.40      4.44 o
   7   5   5       55.03       50.71      2.30 o
   8   5   5        0.01        0.66      1.25 o
   9   5   5        0.76        0.88      1.51 o
  -7   6   5      278.03      303.64      6.49 o
  -6   6   5      321.99      311.37      6.48 o
  -5   6   5     1094.52     1070.14     12.42 o
  -4   6   5     2511.66     2660.58     30.57 o
  -3   6   5     1812.16     1850.32     21.70 o
  -2   6   5     1384.72     1465.47     17.04 o
  -1   6   5      357.41      312.94      4.50 o
   0   6   5       28.08       20.30      1.13 o
   1   6   5      886.45      912.82     12.61 o
   2   6   5       18.99       24.31      1.27 o
   3   6   5      471.24      460.64      4.90 o
   4   6   5     1230.26     1217.39     11.65 o
   5   6   5      869.93      876.20      8.68 o
   6   6   5      741.41      692.31     10.77 o
   7   6   5      805.70      791.87      9.48 o
   8   6   5      285.31      306.60      5.60 o
   9   6   5      182.15      186.45      4.69 o
  -7   7   5        3.35        2.92      3.16 o
  -6   7   5       53.70       59.28     10.89 o
  -5   7   5      212.95      191.86      4.97 o
  -4   7   5      329.09      323.05      5.89 o
  -3   7   5     1365.53     1378.94     16.33 o
  -2   7   5     1592.89     1696.98     19.28 o
  -1   7   5     1413.21     1446.83     29.01 o
   0   7   5     8039.00     8406.29    104.79 o
   1   7   5     6417.39     6571.15    161.81 o
   2   7   5     1312.54     1269.08     13.59 o
   3   7   5     1008.00      989.53     11.64 o
   4   7   5     1421.68     1417.17     14.01 o
   5   7   5      201.00      212.69      3.82 o
   6   7   5       92.01       95.42      2.64 o
   7   7   5       55.77       48.43      2.43 o
   8   7   5       66.05       57.89      2.81 o
  -7   8   5      471.66      449.34     10.91 o
  -6   8   5      450.35      483.32      9.25 o
  -5   8   5      627.51      654.23     11.55 o
  -4   8   5      574.96      551.86      9.06 o
  -3   8   5      158.25      170.35      3.34 o
  -2   8   5      160.14      169.02      3.16 o
  -1   8   5      128.87      135.74      2.72 o
   0   8   5      165.61      161.78      3.82 o
   1   8   5      886.62      903.07     10.65 o
   2   8   5     2367.83     2389.75     25.43 o
   3   8   5      615.99      587.46      7.12 o
   4   8   5      370.11      380.15      4.67 o
   5   8   5     1582.77     1558.54     15.77 o
   6   8   5     1864.87     1864.72     21.49 o
   7   8   5      304.51      308.08      5.99 o
   8   8   5      169.74      153.08      5.34 o
  -6   9   5       77.84       62.36      4.01 o
  -5   9   5      109.46      130.98      4.03 o
  -4   9   5     1072.49     1034.11     15.97 o
  -3   9   5      947.18      914.33     13.95 o
  -2   9   5     1025.38     1047.19     13.10 o
  -1   9   5     2752.89     2701.96     50.70 o
   0   9   5     5548.01     5680.08     61.43 o
   1   9   5     1027.65     1063.10     12.57 o
   2   9   5      725.11      717.39      8.88 o
   3   9   5      300.78      294.90      4.92 o
   4   9   5       49.47       47.81      2.32 o
   5   9   5       14.11       10.42      2.07 o
   6   9   5       82.77       73.29      3.58 o
   7   9   5      131.12      123.23      3.53 o
   8   9   5      199.31      216.93      6.07 o
  -6  10   5      310.30      311.47      7.83 o
  -5  10   5      138.57      134.17      5.92 o
  -4  10   5        9.72       13.88      2.92 o
  -3  10   5       23.96       26.40      2.99 o
  -2  10   5       58.82       62.30      2.66 o
  -1  10   5      833.34      826.03      9.03 o
   0  10   5       85.91       77.48      1.81 o
   1  10   5     1143.64     1088.36     12.24 o
   2  10   5     1212.39     1198.53     36.45 o
   3  10   5     1413.04     1414.04     30.78 o
   4  10   5     1933.31     1939.53     22.13 o
   5  10   5      560.44      579.76      9.17 o
   6  10   5      523.29      515.39      8.73 o
   7  10   5       47.16       52.48      3.26 o
  -5  11   5      317.49      313.98      8.03 o
  -4  11   5      329.32      307.48      8.76 o
  -3  11   5      767.42      793.19     15.06 o
  -2  11   5     1759.22     1730.58     20.92 o
  -1  11   5      650.32      639.52      9.36 o
   0  11   5       88.59       86.83      2.75 o
   1  11   5      703.80      705.22     10.54 o
   2  11   5      211.33      194.98      6.79 o
   3  11   5       29.61       23.28      1.97 o
   4  11   5       28.41       24.72      3.26 o
   5  11   5       44.70       45.07      1.86 o
   6  11   5      214.18      210.18      6.95 o
   7  11   5      256.79      270.59      6.44 o
  -4  12   5       60.73       58.51      4.03 o
  -3  12   5       45.36       56.17      4.51 o
  -2  12   5      432.32      413.47      6.96 o
  -1  12   5      767.81      754.51     10.52 o
   0  12   5      536.12      526.88      7.64 o
   1  12   5     1477.61     1457.37     17.16 o
   2  12   5      855.01      858.65     17.06 o
   3  12   5     1549.63     1504.19     21.42 o
   4  12   5      346.77      360.88      6.57 o
   5  12   5      278.94      270.47      5.80 o
   6  12   5       93.59      111.93      5.52 o
  -4  13   5      320.19      316.86      9.90 o
  -3  13   5      291.48      283.27      8.62 o
  -2  13   5      114.63      114.03      4.09 o
  -1  13   5      126.84      127.31      3.23 o
   0  13   5       26.28       31.34      2.22 o
   1  13   5        1.55        1.85      1.48 o
   2  13   5       32.74       34.63      2.41 o
   3  13   5       48.07       47.94      4.92 o
   4  13   5      320.42      311.06      5.62 o
   5  13   5      148.59      151.64      5.38 o
  -2  14   5      362.71      356.61      9.91 o
  -1  14   5      411.25      409.34      8.07 o
   0  14   5      729.19      711.55     10.65 o
   1  14   5      924.92      961.82     14.35 o
   2  14   5      431.40      429.27      7.25 o
   3  14   5      320.35      328.14      7.11 o
   4  14   5       36.73       43.29      2.33 o
  -1  15   5        7.26        8.35      1.88 o
   0  15   5      101.75      109.42      4.74 o
   1  15   5        6.95        6.12      2.04 o
   2  15   5      158.49      159.56      9.82 o
   3  15   5      225.26      249.61      6.50 o
  -2 -10   6      525.00      511.34     10.13 o
  -1 -10   6      578.75      610.96     13.41 o
   0 -10   6      247.99      241.03      6.19 o
   1 -10   6      122.69      124.23      5.57 o
   2 -10   6       92.00       86.81      3.38 o
   3 -10   6        4.56       10.25      2.19 o
  -3  -9   6       85.33       70.30      7.49 o
  -2  -9   6      153.98      171.30      5.42 o
  -1  -9   6      287.18      288.30      6.71 o
   0  -9   6      220.04      217.85     11.94 o
   1  -9   6      473.53      476.90      8.87 o
   2  -9   6      633.71      624.79      9.27 o
   3  -9   6      260.93      262.21      4.44 o
   4  -9   6      322.76      354.22     11.91 o
  -4  -8   6      208.61      225.17     12.79 o
  -3  -8   6      214.59      238.81      7.41 o
  -2  -8   6      746.52      759.21     11.41 o
  -1  -8   6      578.35      575.12     10.53 o
   0  -8   6      200.57      205.37      7.19 o
   1  -8   6      126.04      129.98      6.25 o
   2  -8   6       23.61       23.36      1.79 o
   3  -8   6      128.76      128.68      3.55 o
   4  -8   6      132.26      127.70      3.42 o
   5  -8   6      152.85      162.60      7.37 o
  -5  -7   6        6.76       10.52      3.36 o
  -4  -7   6      164.72      174.90      4.63 o
  -3  -7   6      617.82      621.24     11.08 o
  -2  -7   6        3.84        3.35      2.28 o
  -1  -7   6      322.60      328.66      7.58 o
   0  -7   6      766.55      747.00     10.54 o
   1  -7   6     1059.60     1053.76     13.94 o
   2  -7   6      318.79      326.55      5.78 o
   3  -7   6      907.33      905.69     11.75 o
   4  -7   6      478.28      471.00      7.14 o
   5  -7   6       19.99       24.21      1.89 o
   6  -7   6       63.10       74.14      3.16 o
  -6  -6   6      108.43      124.44      3.67 o
  -5  -6   6      272.59      275.99      5.39 o
  -4  -6   6      709.34      751.17     13.66 o
  -3  -6   6      383.73      393.26      6.97 o
  -2  -6   6        0.25        2.16      1.59 o
  -1  -6   6       59.60       64.20      3.49 o
   0  -6   6      225.47      229.46      4.33 o
   1  -6   6       22.74       18.80      1.63 o
   2  -6   6      472.02      460.24      6.47 o
   3  -6   6      161.94      170.75      5.30 o
   4  -6   6      570.48      551.98      7.26 o
   5  -6   6      767.06      773.81     10.54 o
   6  -6   6      487.01      485.57      7.14 o
   7  -6   6      221.97      231.25      7.00 o
  -6  -5   6       22.38       25.87      3.16 o
  -5  -5   6      170.65      179.58      5.15 o
  -4  -5   6      927.77      915.23     12.66 o
  -3  -5   6      660.39      651.22      9.14 o
  -2  -5   6      709.11      683.77     10.30 o
  -1  -5   6     1063.05     1060.51     19.74 o
   0  -5   6      308.10      291.82      6.00 o
   1  -5   6      998.54      927.79     10.78 o
   2  -5   6      628.54      621.86      8.15 o
   3  -5   6      598.00      594.55      8.30 o
   4  -5   6        0.12        0.20      1.29 o
   5  -5   6        1.40        1.50      1.35 o
   6  -5   6       22.02       27.22      2.17 o
   7  -5   6      119.73      156.14     10.81 o
  -6  -4   6      144.62      151.76      6.56 o
  -5  -4   6      192.41      195.62      5.25 o
  -4  -4   6      208.56      196.47      6.00 o
  -3  -4   6       87.29       81.44      2.01 o
  -2  -4   6       63.29       68.27      2.69 o
  -1  -4   6        0.54        0.79      1.31 o
   0  -4   6     1527.88     1459.85     22.52 o
   1  -4   6      929.89      916.85     10.22 o
   2  -4   6       37.39       42.25      2.05 o
   3  -4   6      463.38      435.53      6.42 o
   4  -4   6     2482.33     2535.53     29.85 o
   5  -4   6      691.04      682.16      9.86 o
   6  -4   6      254.17      260.56      6.77 o
   7  -4   6      512.28      500.89      7.86 o
   8  -4   6      322.55      339.57      6.69 o
  -7  -3   6      326.20      335.68     21.02 o
  -6  -3   6      824.78      833.95     13.77 o
  -5  -3   6      509.90      522.28      9.48 o
  -4  -3   6      272.99      253.37      5.80 o
  -3  -3   6     1300.09     1279.97     16.09 o
  -2  -3   6     2152.89     2136.62     26.05 o
  -1  -3   6     1813.53     1795.03     26.06 o
   0  -3   6     1277.32     1179.30     13.65 o
   1  -3   6      412.58      431.98      4.81 o
   2  -3   6       23.63       28.71      1.41 o
   3  -3   6        3.89        5.72      1.32 o
   4  -3   6       11.04        9.78      1.34 o
   5  -3   6      308.07      311.43      4.87 o
   6  -3   6      458.82      466.03      7.12 o
   7  -3   6      123.51      123.77      4.86 o
   8  -3   6      173.78      213.43     14.54 o
  -7  -2   6       37.30       47.87      3.16 o
  -6  -2   6      307.99      309.71      8.75 o
  -5  -2   6       12.93        8.73      2.86 o
  -4  -2   6       27.03       23.76      2.26 o
  -3  -2   6      185.63      191.57      4.46 o
  -2  -2   6      509.92      483.54      5.93 o
  -1  -2   6     3195.45     3083.20     30.05 o
   0  -2   6     1473.63     1455.78     16.80 o
   1  -2   6      165.30      144.23      2.25 o
   2  -2   6     3182.55     3179.62     30.63 o
   3  -2   6     2416.16     2445.41     23.42 o
   4  -2   6      512.69      510.50      5.29 o
   5  -2   6      761.05      739.76     15.01 o
   6  -2   6      679.30      679.63      8.30 o
   7  -2   6       19.11       20.03      2.14 o
   8  -2   6       13.92       11.80      2.47 o
  -7  -1   6      244.62      269.96      7.09 o
  -6  -1   6      508.21      516.06      9.28 o
  -5  -1   6      648.71      656.56     12.79 o
  -4  -1   6     1159.41     1089.12     45.23 o
  -3  -1   6     1423.83     1392.73     17.23 o
  -2  -1   6     1272.17     1201.05     15.26 o
  -1  -1   6      332.27      296.37      4.76 o
   0  -1   6       85.18       90.33      4.04 o
   1  -1   6       32.39       36.96      1.59 o
   2  -1   6       18.93       27.04      1.05 o
   3  -1   6       79.69       67.83      1.67 o
   4  -1   6      835.07      811.83      7.33 o
   5  -1   6      420.03      417.14      5.90 o
   6  -1   6      342.21      348.01      5.43 o
   7  -1   6      679.71      688.05      9.60 o
   8  -1   6      418.71      420.34      7.23 o
  -7   0   6      166.26      161.40      5.74 o
  -6   0   6       19.31       16.43      3.69 o
  -5   0   6      446.24      445.32      8.50 o
  -4   0   6        1.72        1.13      1.16 o
  -3   0   6      950.83      869.02     11.09 o
  -2   0   6     5215.46     5410.48     64.59 o
  -1   0   6     3236.53     3439.70     41.52 o
   0   0   6      517.34      463.64      6.67 o
   1   0   6     4000.66     4069.43     42.81 o
   2   0   6     9403.87     9499.65    110.24 o
   3   0   6       53.96       45.97      1.39 o
   4   0   6     1283.38     1288.51     11.91 o
   5   0   6      319.75      322.27      3.60 o
   6   0   6       23.05       21.50      1.35 o
   7   0   6       35.51       31.93      1.60 o
   8   0   6       51.13       50.89      2.44 o
   9   0   6       40.04       40.53      3.65 o
  -7   1   6      762.46      788.03     14.06 o
  -6   1   6      880.93      863.64     15.14 o
  -5   1   6      185.02      174.73      4.61 o
  -4   1   6      998.84     1007.06     13.04 o
  -3   1   6      958.80      961.28     12.86 o
  -2   1   6       20.82       22.18      1.74 o
  -1   1   6     2149.20     2346.86     27.83 o
   0   1   6      123.74      129.23      2.97 o
   1   1   6     1385.46     1518.95     18.18 o
   2   1   6     1608.66     1680.06     14.15 o
   3   1   6     3293.95     3387.28     30.75 o
   4   1   6      111.10      116.39      2.42 o
   5   1   6      244.59      230.92      2.80 o
   6   1   6     1933.35     1850.68     18.07 o
   7   1   6      648.89      629.12      8.15 o
   8   1   6      244.17      235.63      4.59 o
   9   1   6       32.64       34.66      3.44 o
  -7   2   6        0.55        0.22      2.78 o
  -6   2   6      172.82      169.87      8.00 o
  -5   2   6      379.90      370.60      6.31 o
  -4   2   6     1249.44     1231.56     16.83 o
  -3   2   6     1881.88     1885.57     23.33 o
  -2   2   6      146.02      145.12      2.82 o
  -1   2   6     2516.66     2400.15     29.15 o
   0   2   6    11927.18    12709.32    183.35 o
   1   2   6     5761.17     6275.87     79.63 o
   2   2   6      144.77      137.32      1.83 o
   3   2   6      636.07      658.62      6.17 o
   4   2   6      216.63      202.04      3.01 o
   5   2   6      103.39      112.37      2.49 o
   6   2   6        2.78        0.86      1.12 o
   7   2   6      164.27      166.17      3.87 o
   8   2   6      252.44      262.96      5.78 o
   9   2   6      157.20      161.21      7.68 o
  -7   3   6      606.75      592.21     12.66 o
  -6   3   6      671.40      682.99     16.49 o
  -5   3   6     2384.33     2410.19     32.50 o
  -4   3   6       51.91       56.74      3.03 o
  -3   3   6      233.88      223.90      4.51 o
  -2   3   6      348.10      335.39      5.87 o
  -1   3   6        7.17       13.66      0.92 o
   0   3   6     5047.54     5486.54     58.15 o
   1   3   6    14068.49    14408.27    178.63 o
   2   3   6     2970.69     3027.56     30.17 o
   3   3   6     2518.77     2709.07     23.56 o
   4   3   6     2557.00     2576.36     22.18 o
   5   3   6     2642.67     2670.67     22.78 o
   6   3   6      376.25      379.44      4.72 o
   7   3   6      327.97      316.10      6.60 o
   8   3   6      134.33      135.29      4.04 o
   9   3   6        3.21        0.32      1.52 o
  -7   4   6       76.75       74.07      4.39 o
  -6   4   6      369.82      371.05      7.98 o
  -5   4   6      602.12      602.06      9.57 o
  -4   4   6     2271.70     2279.06     29.34 o
  -3   4   6      415.80      430.61      7.15 o
  -2   4   6     2106.01     2073.97     25.56 o
  -1   4   6     4064.07     4382.14     47.08 o
   0   4   6     1151.78     1202.20     19.64 o
   1   4   6       84.98       64.90      2.30 o
   2   4   6      667.50      713.03      8.84 o
   3   4   6       44.86       39.93      1.14 o
   4   4   6      205.53      212.42      2.92 o
   5   4   6      150.44      150.83      2.10 o
   6   4   6      638.57      615.23      6.41 o
   7   4   6      240.22      238.45      4.46 o
   8   4   6      373.09      381.10     11.10 o
   9   4   6      254.05      256.30      5.86 o
  -7   5   6      145.27      145.31      6.72 o
  -6   5   6      575.64      583.90     10.21 o
  -5   5   6      351.58      335.38      6.73 o
  -4   5   6       84.94       92.02      4.32 o
  -3   5   6       17.22       14.83      2.04 o
  -2   5   6     1642.43     1692.32     20.18 o
  -1   5   6     1142.41     1084.48     14.68 o
   0   5   6     5549.17     5537.78     85.33 o
   1   5   6      857.33      827.97      9.08 o
   2   5   6     3865.71     4133.52     46.09 o
   3   5   6    11668.11    12019.14    102.80 o
   4   5   6     3014.02     2999.37     25.46 o
   5   5   6     1027.59     1024.63      9.40 o
   6   5   6       89.43       84.99      2.10 o
   7   5   6       87.02       93.81      2.72 o
   8   5   6       23.41       23.79      1.67 o
   9   5   6        2.75        2.91      1.93 o
  -7   6   6      339.25      361.48      7.84 o
  -6   6   6      332.27      356.83      7.89 o
  -5   6   6      955.73      961.08     16.19 o
  -4   6   6     1482.78     1518.22     17.48 o
  -3   6   6     1931.96     1952.19     22.58 o
  -2   6   6     1364.18     1395.42     18.62 o
  -1   6   6       89.17       96.46      5.04 o
   0   6   6        2.51        3.89      0.71 o
   1   6   6       43.81       43.67      1.17 o
   2   6   6      160.50      152.53      3.12 o
   3   6   6       89.19       83.92      1.63 o
   4   6   6     1686.30     1683.92     14.06 o
   5   6   6     1970.72     1915.89     16.52 o
   6   6   6      127.02      130.87      2.69 o
   7   6   6      409.80      401.20      6.77 o
   8   6   6      706.77      700.97      9.93 o
   9   6   6      394.99      412.51      6.93 o
  -7   7   6       28.46       27.18      3.51 o
  -6   7   6       20.11       23.75      3.01 o
  -5   7   6       62.29       67.85      2.91 o
  -4   7   6       97.64       88.76      5.40 o
  -3   7   6      112.76      127.05      6.19 o
  -2   7   6     2201.01     2273.08     26.60 o
  -1   7   6     1153.00     1118.68     14.70 o
   0   7   6     1148.16     1110.25     25.89 o
   1   7   6     2392.01     2477.76     27.44 o
   2   7   6     4713.87     4700.35     50.45 o
   3   7   6     1028.06      991.65     10.94 o
   4   7   6      482.46      481.63      5.43 o
   5   7   6      626.62      632.02      6.42 o
   6   7   6       42.57       41.76      1.65 o
   7   7   6       57.92       46.59      2.39 o
   8   7   6       41.53       39.55      2.33 o
  -6   8   6      369.25      382.50      8.49 o
  -5   8   6      631.00      630.39     12.20 o
  -4   8   6     1144.60     1172.49     17.84 o
  -3   8   6      326.79      362.41      5.50 o
  -2   8   6      209.28      219.87      3.92 o
  -1   8   6        8.17       11.16      1.17 o
   0   8   6      306.56      316.37      5.38 o
   1   8   6      448.69      441.95      9.22 o
   2   8   6     1404.15     1409.89     15.98 o
   3   8   6      816.12      772.04      7.92 o
   4   8   6     1292.47     1273.55     11.44 o
   5   8   6      611.38      614.75      7.61 o
   6   8   6     2291.05     2224.34     21.05 o
   7   8   6      480.87      488.31      7.36 o
   8   8   6       48.51       58.15      3.96 o
  -6   9   6      207.22      219.29      6.15 o
  -5   9   6      290.40      305.01      7.43 o
  -4   9   6      261.47      266.41      5.56 o
  -3   9   6     1269.90     1295.23     18.70 o
  -2   9   6     1325.86     1349.98     16.74 o
  -1   9   6      631.25      637.48      8.48 o
   0   9   6     3213.25     3213.07     35.83 o
   1   9   6     1057.38     1019.28     14.23 o
   2   9   6        7.38        7.17      1.23 o
   3   9   6       11.81       13.93      1.17 o
   4   9   6      155.90      154.76      3.44 o
   5   9   6        1.54        1.14      1.36 o
   6   9   6       88.29       87.89      2.84 o
   7   9   6      175.77      176.84      7.21 o
   8   9   6      125.52      123.24      4.31 o
  -6  10   6      229.47      217.16     10.67 o
  -5  10   6      100.79      106.90      6.58 o
  -4  10   6       30.89       32.68      2.86 o
  -3  10   6      109.79      126.75      8.49 o
  -2  10   6        3.75        2.58      1.34 o
  -1  10   6     1355.64     1321.20     15.79 o
   0  10   6       27.43       30.95      1.94 o
   1  10   6     1233.84     1214.72     12.89 o
   2  10   6     1455.53     1435.14     18.54 o
   3  10   6     1251.87     1216.92     25.90 o
   4  10   6      944.26      945.67     12.28 o
   5  10   6      934.46      911.87     12.59 o
   6  10   6      869.07      888.95     11.61 o
   7  10   6       82.59       91.44      3.29 o
  -5  11   6      364.69      380.59      8.85 o
  -4  11   6      433.42      499.49     23.36 o
  -3  11   6     1292.96     1310.91     19.96 o
  -2  11   6      860.48      842.76     11.55 o
  -1  11   6     1567.11     1555.94     17.76 o
   0  11   6      131.89      131.53      2.83 o
   1  11   6       64.28       63.83      1.96 o
   2  11   6       57.72       55.78      2.56 o
   3  11   6       92.69       86.43      3.44 o
   4  11   6      302.39      298.70      5.43 o
   5  11   6      138.93      142.73      3.64 o
   6  11   6      122.70      112.99      6.32 o
   7  11   6      262.07      264.61      8.60 o
  -4  12   6       23.10       30.65      3.68 o
  -3  12   6      158.80      149.56      5.74 o
  -2  12   6      267.78      261.32      6.61 o
  -1  12   6      159.82      165.10      3.60 o
   0  12   6      578.90      560.67      7.77 o
   1  12   6     1397.38     1394.02     18.04 o
   2  12   6      790.05      794.85     14.55 o
   3  12   6     1441.05     1390.41     20.39 o
   4  12   6      657.48      648.65     10.26 o
   5  12   6      157.54      164.58      5.35 o
   6  12   6       55.66       65.69      4.65 o
  -3  13   6      260.77      269.15      6.14 o
  -2  13   6      234.30      253.92      5.89 o
  -1  13   6      299.86      288.07      6.39 o
   0  13   6        1.30        1.28      1.88 o
   1  13   6        2.02        2.49      1.85 o
   2  13   6       70.66       69.00      2.59 o
   3  13   6      247.19      255.86      6.26 o
   4  13   6      295.76      292.93      7.13 o
   5  13   6      333.28      319.98      6.10 o
   6  13   6      232.10      260.86     12.61 o
  -2  14   6      124.03      117.92      4.18 o
  -1  14   6      708.29      689.57     11.37 o
   0  14   6      571.01      566.45      8.20 o
   1  14   6      715.32      719.56     10.81 o
   2  14   6      500.64      485.14      8.53 o
   3  14   6      236.84      258.40      7.55 o
   4  14   6      100.44       98.14      4.05 o
  -1  15   6        1.38        3.13      2.05 o
   0  15   6      108.15      112.31      4.69 o
   1  15   6       21.82       16.95      2.62 o
   2  15   6      274.17      285.07      8.61 o
   3  15   6      174.31      184.87      7.56 o
  -2  -9   7       37.11       38.89      3.13 o
  -1  -9   7      432.62      459.65     15.74 o
   0  -9   7      382.19      386.88      7.81 o
   1  -9   7      412.59      411.81      9.37 o
   2  -9   7      249.61      269.44      7.14 o
   3  -9   7      518.73      533.52      7.67 o
  -3  -8   7       63.96       94.27     10.17 o
  -2  -8   7      283.60      280.62      6.74 o
  -1  -8   7      333.78      382.25     11.86 o
   0  -8   7       62.35       66.85      3.58 o
   1  -8   7      112.91      108.18      3.75 o
   2  -8   7        2.54        1.71      2.18 o
   3  -8   7        0.96        1.15      1.56 o
   4  -8   7       76.84       81.71      2.76 o
  -4  -7   7       76.82       78.47      5.47 o
  -3  -7   7      106.24      115.38      4.92 o
  -2  -7   7      274.72      284.76      5.50 o
  -1  -7   7     1997.46     1963.64     25.91 o
   0  -7   7      780.54      774.49     11.39 o
   1  -7   7      868.48      849.01     12.70 o
   2  -7   7      574.75      580.90      7.76 o
   3  -7   7      735.18      723.56      9.34 o
   4  -7   7      265.33      273.27      5.34 o
   5  -7   7      238.79      246.68      5.64 o
  -5  -6   7      168.28      166.73      4.85 o
  -4  -6   7      200.81      203.60      6.04 o
  -3  -6   7      552.31      561.02      9.66 o
  -2  -6   7      180.81      185.77      5.40 o
  -1  -6   7        0.43        0.07      1.63 o
   0  -6   7       94.77       95.68      5.63 o
   1  -6   7       54.29       56.00      4.20 o
   2  -6   7      400.87      404.52      5.84 o
   3  -6   7     1354.96     1333.02     17.01 o
   4  -6   7      320.45      327.31      5.52 o
   5  -6   7      125.04      129.39      3.31 o
   6  -6   7      353.52      362.96      6.60 o
  -5  -5   7       18.70       21.98      3.04 o
  -4  -5   7      593.54      613.06     11.25 o
  -3  -5   7      591.31      588.68     10.16 o
  -2  -5   7      775.59      766.52     11.04 o
  -1  -5   7      143.57      132.33      4.22 o
   0  -5   7     1910.77     1850.77     24.02 o
   1  -5   7     3219.99     3151.37     39.86 o
   2  -5   7     1061.85     1022.09     11.45 o
   3  -5   7      203.00      205.78      3.90 o
   4  -5   7       83.46       81.95      2.94 o
   5  -5   7        0.00        1.43      1.60 o
   6  -5   7        1.89        0.86      1.74 o
   7  -5   7        8.45        9.41      2.28 o
  -6  -4   7      325.70      339.84      8.94 o
  -5  -4   7      145.92      159.21      9.02 o
  -4  -4   7      332.71      325.18     15.42 o
  -3  -4   7        9.43       11.17      1.59 o
  -2  -4   7      252.99      242.04      4.37 o
  -1  -4   7        9.64        7.00      1.29 o
   0  -4   7        1.97        4.33      1.53 o
   1  -4   7      837.63      815.84     16.64 o
   2  -4   7     3296.38     3216.60     59.82 o
   3  -4   7      667.36      687.50      8.02 o
   4  -4   7      649.84      654.60      7.87 o
   5  -4   7     1987.15     1860.12     46.61 o
   6  -4   7      241.14      241.34      4.56 o
   7  -4   7      212.47      245.61      9.23 o
  -6  -3   7       81.11       83.25      6.93 o
  -5  -3   7      246.57      264.07      7.12 o
  -4  -3   7      461.11      454.03      8.42 o
  -3  -3   7      831.28      823.60     10.50 o
  -2  -3   7      905.96      874.05     12.47 o
  -1  -3   7     1027.48      996.57     15.49 o
   0  -3   7     1146.05     1103.95     15.05 o
   1  -3   7      653.74      619.63      7.37 o
   2  -3   7      685.35      667.97      7.22 o
   3  -3   7       25.83       27.25      1.46 o
   4  -3   7        0.10        0.28      1.16 o
   5  -3   7       63.38       61.68      2.40 o
   6  -3   7      445.70      457.33      7.39 o
   7  -3   7      352.27      361.51      6.34 o
   8  -3   7       28.36       34.40      2.39 o
  -7  -2   7        4.87        7.72      2.91 o
  -6  -2   7       74.25       87.96     10.69 o
  -5  -2   7       83.15       85.21      6.02 o
  -4  -2   7        9.80       12.77      1.98 o
  -3  -2   7      347.94      347.17      8.11 o
  -2  -2   7      674.11      678.60      8.36 o
  -1  -2   7       35.54       29.03      1.19 o
   0  -2   7     3353.49     3350.39     36.37 o
   1  -2   7      804.59      839.28     10.19 o
   2  -2   7      325.10      314.53      4.87 o
   3  -2   7      826.35      843.37      8.28 o
   4  -2   7     3849.64     3849.90     32.23 o
   5  -2   7      880.81      888.91     11.74 o
   6  -2   7      212.30      213.01      3.65 o
   7  -2   7      205.07      202.67      5.29 o
   8  -2   7       20.01       22.78      2.25 o
  -7  -1   7      321.98      324.59      7.68 o
  -6  -1   7      239.18      255.29      7.17 o
  -5  -1   7      135.14      136.47      5.78 o
  -4  -1   7      291.69      259.55      5.28 o
  -3  -1   7      954.00      933.83     12.94 o
  -2  -1   7     1870.63     1885.26     24.00 o
  -1  -1   7      444.16      435.92      5.43 o
   0  -1   7      624.04      617.16      7.14 o
   1  -1   7        4.38        1.11      0.66 o
   2  -1   7      271.59      275.19      3.45 o
   3  -1   7        1.05        1.27      0.81 o
   4  -1   7      130.89      126.33      2.16 o
   5  -1   7     1089.32     1095.69     11.18 o
   6  -1   7      810.70      826.13      9.34 o
   7  -1   7      232.77      225.32      4.77 o
   8  -1   7      563.24      551.79     11.94 o
  -7   0   7       23.29       26.20      3.69 o
  -6   0   7       65.00       69.83      4.88 o
  -5   0   7      387.34      383.19      7.09 o
  -4   0   7      339.66      347.18      6.93 o
  -3   0   7      260.57      245.29      4.55 o
  -2   0   7     1248.91     1210.45     15.38 o
  -1   0   7     5567.86     5578.04    124.89 o
   0   0   7     1697.44     1745.42     27.18 o
   1   0   7       18.00       20.92      2.17 o
   2   0   7     5832.79     6089.15    100.31 o
   3   0   7     2003.22     2077.84     18.18 o
   4   0   7      157.48      139.46      2.58 o
   5   0   7       58.75       60.25      2.18 o
   6   0   7      308.45      305.15      5.02 o
   7   0   7        3.16        3.91      1.66 o
   8   0   7       44.03       42.75      2.55 o
  -7   1   7      587.15      617.28     11.63 o
  -6   1   7       94.15       93.56      5.10 o
  -5   1   7     1011.54     1002.38     13.42 o
  -4   1   7      197.75      199.12      4.92 o
  -3   1   7      472.33      482.20      6.80 o
  -2   1   7       72.23       59.60      2.31 o
  -1   1   7      113.77      130.13      2.87 o
   0   1   7      206.24      179.98      2.56 o
   1   1   7      974.14      952.17     18.66 o
   2   1   7      521.73      526.52      5.40 o
   3   1   7     2277.97     2319.85     20.81 o
   4   1   7     2516.23     2596.93     23.01 o
   5   1   7      369.99      358.02      3.97 o
   6   1   7      443.29      438.48      6.28 o
   7   1   7     1176.68     1166.80     13.59 o
   8   1   7      606.28      614.27      9.86 o
   9   1   7       77.48       79.45      3.91 o
  -7   2   7        3.15        3.83      2.82 o
  -6   2   7       56.27       61.94      7.01 o
  -5   2   7     1326.65     1317.18     21.36 o
  -4   2   7     1123.83     1118.35     13.85 o
  -3   2   7      722.42      687.42      9.16 o
  -2   2   7     1989.68     1915.31     23.28 o
  -1   2   7     2933.37     3029.08     35.79 o
   0   2   7     2032.36     2079.13     28.73 o
   1   2   7     4557.23     4602.27     56.30 o
   2   2   7      870.42      867.24      9.10 o
   3   2   7      127.54      133.70      2.31 o
   4   2   7      167.78      163.02      3.30 o
   5   2   7        1.36        1.09      0.71 o
   6   2   7      144.34      141.72      2.45 o
   7   2   7       54.48       57.80      1.99 o
   8   2   7      166.80      165.04      3.38 o
   9   2   7      130.55      132.02      5.91 o
  -7   3   7      366.73      381.52      9.80 o
  -6   3   7      483.50      479.13     12.08 o
  -5   3   7      830.12      823.47     14.45 o
  -4   3   7      301.21      299.11      5.49 o
  -3   3   7      431.66      425.62      5.97 o
  -2   3   7        2.14        1.70      1.29 o
  -1   3   7      928.76      931.26     11.67 o
   0   3   7     3136.88     3444.06     50.71 o
   1   3   7      220.09      178.75      3.81 o
   2   3   7     1598.22     1595.23     19.20 o
   3   3   7     2362.67     2316.13     20.41 o
   4   3   7      102.40       98.76      2.19 o
   5   3   7     1643.13     1684.20     15.45 o
   6   3   7     1551.47     1544.44     13.27 o
   7   3   7      438.02      425.76      6.20 o
   8   3   7       66.67       68.28      3.02 o
   9   3   7        4.77        2.97      1.81 o
  -7   4   7      382.49      405.56      9.45 o
  -6   4   7      843.99      830.49     16.47 o
  -5   4   7      223.69      211.44      4.50 o
  -4   4   7      563.37      548.27      8.43 o
  -3   4   7     2577.48     2521.98     30.47 o
  -2   4   7     1278.02     1260.21     15.51 o
  -1   4   7     1543.69     1511.05     18.49 o
   0   4   7     1729.93     1543.34     23.44 o
   1   4   7      891.88      871.16     13.04 o
   2   4   7       25.64       26.88      3.18 o
   3   4   7      124.56      133.01      1.92 o
   4   4   7       52.70       49.62      1.50 o
   5   4   7      147.70      138.84      2.98 o
   6   4   7      192.88      187.16      3.04 o
   7   4   7      414.38      403.46      6.50 o
   8   4   7      366.59      384.10      5.88 o
   9   4   7      256.72      267.22      8.59 o
  -7   5   7      129.90      127.40      6.89 o
  -6   5   7      168.03      180.40      5.64 o
  -5   5   7       22.20       20.70      2.07 o
  -4   5   7      102.60       99.06      3.79 o
  -3   5   7      595.26      578.86      9.94 o
  -2   5   7     2860.67     2905.54     30.97 o
  -1   5   7       38.29       44.41      1.65 o
   0   5   7      347.17      320.65      4.16 o
   1   5   7     6796.37     7163.80     71.90 o
   2   5   7     2394.77     2412.55     24.30 o
   3   5   7      930.37      921.16      8.61 o
   4   5   7     1202.71     1201.91     11.76 o
   5   5   7     1109.68     1075.84      9.99 o
   6   5   7       40.08       39.50      1.86 o
   7   5   7       53.47       50.62      2.10 o
   8   5   7       34.29       32.77      2.16 o
   9   5   7        4.09        2.48      1.94 o
  -7   6   7      513.57      521.17     10.96 o
  -6   6   7      424.13      391.66      8.58 o
  -5   6   7     1161.11     1164.74     13.80 o
  -4   6   7     2471.10     2480.97     23.68 o
  -3   6   7      851.37      837.98     10.97 o
  -2   6   7      189.36      182.75      5.24 o
  -1   6   7      597.68      574.12      7.51 o
   0   6   7       47.49       54.57      1.40 o
   1   6   7        8.34       10.40      0.80 o
   2   6   7     1947.91     2108.96     20.60 o
   3   6   7      126.63      112.98      3.18 o
   4   6   7     1324.97     1357.09     12.24 o
   5   6   7      976.78      953.02      8.74 o
   6   6   7      353.16      349.53      5.86 o
   7   6   7      423.06      421.95     10.17 o
   8   6   7      358.19      363.85      7.37 o
  -6   7   7       11.96        8.61      2.34 o
  -5   7   7        5.09        6.01      2.20 o
  -4   7   7      622.82      581.72     10.89 o
  -3   7   7     1178.96     1145.20     16.78 o
  -2   7   7      302.66      296.33     11.17 o
  -1   7   7     1168.11     1179.45     13.19 o
   0   7   7     2587.15     2551.69     28.46 o
   1   7   7     1544.63     1530.41     17.25 o
   2   7   7     1544.86     1537.17     19.06 o
   3   7   7     2303.55     2229.25     25.05 o
   4   7   7      340.96      333.71      4.38 o
   5   7   7       18.74       18.71      1.04 o
   6   7   7       33.38       38.81      1.53 o
   7   7   7       14.96       10.43      2.27 o
   8   7   7       11.21       10.50      2.34 o
  -6   8   7      722.39      755.52     18.29 o
  -5   8   7      951.76      947.35     20.93 o
  -4   8   7     2084.92     2021.07     28.46 o
  -3   8   7      222.69      221.22      4.72 o
  -2   8   7      318.77      303.61      5.68 o
  -1   8   7       36.72       38.57      1.82 o
   0   8   7       60.15       61.85      2.39 o
   1   8   7      938.39      925.52     13.31 o
   2   8   7      997.40      972.31     11.54 o
   3   8   7      944.82      955.53     10.91 o
   4   8   7     1953.87     1938.96     18.29 o
   5   8   7      750.19      715.88      7.07 o
   6   8   7     1610.20     1601.55     15.54 o
   7   8   7      258.91      261.40      7.24 o
   8   8   7      159.44      185.56     15.27 o
  -6   9   7      122.59      140.93      6.35 o
  -5   9   7      548.58      544.88     10.42 o
  -4   9   7      172.01      189.20      4.51 o
  -3   9   7      715.93      689.87     17.14 o
  -2   9   7     1785.18     1762.19     27.31 o
  -1   9   7     1557.42     1507.90     20.83 o
   0   9   7      992.87      983.49     19.61 o
   1   9   7     1401.65     1382.89     16.59 o
   2   9   7      564.89      552.25      6.67 o
   3   9   7       26.79       22.21      1.46 o
   4   9   7        4.00        6.20      1.30 o
   5   9   7        2.52        1.94      0.94 o
   6   9   7       77.50       74.70      3.07 o
   7   9   7      238.60      247.87      5.41 o
   8   9   7       91.02       91.65      4.14 o
  -5  10   7      151.95      148.89      4.65 o
  -4  10   7      150.60      151.06      5.85 o
  -3  10   7      273.98      254.47      5.79 o
  -2  10   7      200.22      187.27      4.77 o
  -1  10   7     1111.99     1099.29     15.19 o
   0  10   7      444.83      438.07      7.11 o
   1  10   7      283.93      276.63      6.51 o
   2  10   7      548.90      542.44      6.94 o
   3  10   7     1668.17     1636.70     18.17 o
   4  10   7     1023.34     1031.69     13.07 o
   5  10   7      839.03      831.13     12.74 o
   6  10   7      646.74      650.75     10.59 o
   7  10   7      225.46      233.92      6.11 o
  -5  11   7      258.36      257.15      7.70 o
  -4  11   7      409.21      423.02      8.64 o
  -3  11   7     1203.79     1216.69     18.03 o
  -2  11   7     1104.69     1102.33     19.82 o
  -1  11   7     1367.81     1325.46     16.53 o
   0  11   7      235.48      228.44      3.79 o
   1  11   7       52.13       51.45      2.34 o
   2  11   7       40.90       38.63      1.97 o
   3  11   7        0.27        0.48      1.28 o
   4  11   7       87.41       74.51      2.60 o
   5  11   7      232.84      241.59      5.89 o
   6  11   7      192.98      204.75      7.12 o
   7  11   7      207.66      201.23      5.73 o
  -4  12   7       28.41       29.10      2.76 o
  -3  12   7       51.45       47.17      4.44 o
  -2  12   7      152.61      154.07      4.81 o
  -1  12   7      276.06      286.05      4.62 o
   0  12   7      422.34      399.49      5.23 o
   1  12   7      697.80      680.27      8.67 o
   2  12   7      940.05      879.84     46.18 o
   3  12   7      546.38      556.11      9.00 o
   4  12   7      598.12      594.05      8.32 o
   5  12   7      169.34      191.46      6.88 o
   6  12   7      106.78      122.14      5.28 o
  -3  13   7      242.50      233.80      6.05 o
  -2  13   7      442.42      439.69      8.92 o
  -1  13   7      345.26      343.09      5.23 o
   0  13   7       27.22       27.84      2.58 o
   1  13   7        1.34        3.09      1.61 o
   2  13   7       64.45       61.14      2.60 o
   3  13   7      201.61      207.36      6.22 o
   4  13   7      210.08      241.11      6.63 o
   5  13   7      230.43      232.72      8.26 o
   6  13   7      120.27      109.53      6.51 o
  -2  14   7      252.20      240.70      7.01 o
  -1  14   7      396.67      385.30      6.72 o
   0  14   7      503.95      493.48      7.31 o
   1  14   7      954.53      953.65     12.81 o
   2  14   7      442.38      444.85      7.58 o
   3  14   7      123.65      120.81      5.57 o
   4  14   7       83.86       97.00      5.50 o
   0  15   7       22.67       29.58      2.14 o
   1  15   7       36.29       33.65      2.78 o
   2  15   7      191.97      200.15      5.86 o
   3  15   7      218.24      226.16      9.66 o
   0  -9   8      185.98      202.00      6.35 o
   1  -9   8      474.95      496.76     10.79 o
  -2  -8   8      196.63      205.73     10.43 o
  -1  -8   8      234.57      249.47     10.62 o
   0  -8   8       25.00       28.75      3.94 o
   1  -8   8        3.14        5.41      2.07 o
   2  -8   8       47.55       47.85      3.30 o
   3  -8   8      115.26      111.78      5.35 o
  -3  -7   8      116.04      111.47      5.06 o
  -2  -7   8      181.76      199.83      6.05 o
  -1  -7   8      375.20      394.33      7.35 o
   0  -7   8      689.75      705.98     13.76 o
   1  -7   8      198.05      206.11      4.96 o
   2  -7   8      263.99      254.22      5.83 o
   3  -7   8      564.40      557.64     10.09 o
   4  -7   8      229.55      230.16      4.77 o
   5  -7   8       31.55       30.58      2.60 o
  -4  -6   8      359.84      375.22     12.58 o
  -3  -6   8      533.29      530.26     10.60 o
  -2  -6   8      127.01      122.74      5.37 o
  -1  -6   8       25.89       28.80      2.18 o
   0  -6   8        1.15        1.96      2.97 o
   1  -6   8      235.56      227.47      4.59 o
   2  -6   8      452.75      431.91      8.37 o
   3  -6   8       52.61       58.69      2.49 o
   4  -6   8      577.41      597.26      9.29 o
   5  -6   8      598.32      615.64      9.10 o
  -5  -5   8       85.03       90.33      4.46 o
  -4  -5   8      309.17      324.11      7.55 o
  -3  -5   8      376.98      388.02      8.45 o
  -2  -5   8      358.14      376.79      7.66 o
  -1  -5   8      445.08      460.67      7.40 o
   0  -5   8      400.84      294.88     36.20 o
   1  -5   8      426.62      398.98      6.59 o
   2  -5   8      279.91      282.60      5.14 o
   3  -5   8       32.93       39.31      1.92 o
   4  -5   8      181.46      164.27      4.05 o
   5  -5   8        0.29        1.33      2.00 o
   6  -5   8       10.05       13.02      2.72 o
  -5  -4   8      148.36      137.62     16.11 o
  -4  -4   8      104.38      112.08      6.10 o
  -3  -4   8       42.46       42.85      2.59 o
  -2  -4   8      108.99      111.75      3.03 o
  -1  -4   8       25.42       19.26      3.26 o
   0  -4   8     2629.03     2627.39     34.44 o
   1  -4   8      410.72      418.38      6.15 o
   2  -4   8      706.57      704.02      9.45 o
   3  -4   8     1745.25     1711.26     17.45 o
   4  -4   8      792.60      751.49      8.88 o
   5  -4   8      286.63      284.60      5.28 o
   6  -4   8      443.17      436.10      8.32 o
   7  -4   8      390.64      395.89      7.01 o
  -6  -3   8      298.77      327.00      7.81 o
  -5  -3   8      631.94      657.15     11.74 o
  -4  -3   8      272.00      264.58      5.63 o
  -3  -3   8      671.66      661.45      8.95 o
  -2  -3   8      565.94      559.51      7.13 o
  -1  -3   8      694.12      647.96      9.96 o
   0  -3   8      213.44      210.69      9.50 o
   1  -3   8      335.76      361.17      7.56 o
   2  -3   8        0.25        1.11      1.32 o
   3  -3   8       79.23       74.97      2.09 o
   4  -3   8      740.82      686.31     11.21 o
   5  -3   8       36.38       39.84      1.72 o
   6  -3   8       54.66       58.58      2.28 o
   7  -3   8      240.54      247.38      6.86 o
  -6  -2   8      333.75      321.83     10.28 o
  -5  -2   8      126.00      133.99      4.85 o
  -4  -2   8       62.16       62.75      4.63 o
  -3  -2   8        0.20        0.00      1.29 o
  -2  -2   8      699.80      685.49      9.81 o
  -1  -2   8      401.13      394.10      6.32 o
   0  -2   8       13.02       12.41      3.11 o
   1  -2   8     1850.03     1792.88     23.51 o
   2  -2   8     6631.82     6809.72     72.74 o
   3  -2   8     1043.27     1042.59     11.54 o
   4  -2   8      484.33      477.39      5.69 o
   5  -2   8     1089.63     1075.15     13.96 o
   6  -2   8      551.98      517.42      8.75 o
   7  -2   8       56.25       63.17      2.57 o
   8  -2   8        1.26        2.17      2.60 o
  -6  -1   8      252.51      263.98      7.75 o
  -5  -1   8      609.94      650.21     19.56 o
  -4  -1   8      942.99      958.94     16.04 o
  -3  -1   8     1208.64     1184.20     15.14 o
  -2  -1   8     1588.88     1525.81     23.70 o
  -1  -1   8       29.15       29.53      1.56 o
   0  -1   8      106.21      109.23      2.46 o
   1  -1   8      198.10      195.55      4.43 o
   2  -1   8      168.19      164.15      2.89 o
   3  -1   8     2052.79     2002.82     18.75 o
   4  -1   8      959.62      969.44      9.62 o
   5  -1   8      524.87      531.44      6.70 o
   6  -1   8     1462.64     1439.33     16.33 o
   7  -1   8      334.57      333.76      7.06 o
   8  -1   8      240.87      262.08     16.77 o
  -6   0   8       39.10       32.24      2.69 o
  -5   0   8       48.36       53.48      2.86 o
  -4   0   8       54.80       60.33      3.81 o
  -3   0   8      680.82      671.63     11.00 o
  -2   0   8      692.54      682.59     11.68 o
  -1   0   8      897.20      882.06     11.79 o
   0   0   8      863.81      834.33     11.48 o
   1   0   8      873.39      823.06      9.29 o
   2   0   8      622.94      605.74      8.07 o
   3   0   8     3507.67     3490.39     34.72 o
   4   0   8     1839.31     1809.69     16.61 o
   5   0   8      261.40      261.03      4.39 o
   6   0   8        0.53        0.87      1.83 o
   7   0   8        0.80        1.08      1.99 o
   8   0   8       16.66       20.37      3.80 o
  -6   1   8      123.25      136.28      5.37 o
  -5   1   8      783.39      803.37     12.53 o
  -4   1   8      658.18      658.81     10.70 o
  -3   1   8     1662.06     1667.72     20.59 o
  -2   1   8      182.68      175.20     11.41 o
  -1   1   8       52.82       56.09      2.08 o
   0   1   8      212.62      215.04      3.44 o
   1   1   8     1701.92     1749.71     23.67 o
   2   1   8      561.05      573.58      8.59 o
   3   1   8      311.84      288.18      4.87 o
   4   1   8     1308.74     1355.34     13.17 o
   5   1   8     3177.52     3186.72     30.61 o
   6   1   8     1038.90     1029.96     13.44 o
   7   1   8      468.92      450.44      8.66 o
   8   1   8      557.14      561.51      9.63 o
  -7   2   8        1.25        0.12      2.98 o
  -6   2   8       10.01        7.47      3.05 o
  -5   2   8      426.11      420.23      8.85 o
  -4   2   8      743.32      731.99     11.01 o
  -3   2   8        9.02        8.24      1.30 o
  -2   2   8      163.81      168.30      3.26 o
  -1   2   8     2870.99     2919.98     36.18 o
   0   2   8     2513.25     2518.89     32.18 o
   1   2   8      849.76      885.37     13.64 o
   2   2   8      297.24      305.15      6.80 o
   3   2   8      524.00      529.40      6.39 o
   4   2   8       93.63       94.33      2.11 o
   5   2   8       25.51       25.57      1.77 o
   6   2   8       83.17       82.04      2.45 o
   7   2   8       68.64       70.00      3.52 o
   8   2   8      250.47      268.58      5.92 o
  -7   3   8      239.64      250.89      8.20 o
  -6   3   8      308.26      323.85      8.88 o
  -5   3   8      224.23      240.43      6.33 o
  -4   3   8      129.28      139.10      3.34 o
  -3   3   8      115.15      110.89      3.00 o
  -2   3   8      326.92      323.84      5.18 o
  -1   3   8       39.34       35.44      1.72 o
   0   3   8     1977.11     2061.27     29.48 o
   1   3   8     2799.25     2787.04     43.40 o
   2   3   8        9.28       13.07      1.77 o
   3   3   8     1447.20     1446.65     33.95 o
   4   3   8     2480.31     2453.40     22.76 o
   5   3   8      857.41      820.71      8.32 o
   6   3   8      724.60      714.29      6.88 o
   7   3   8      825.97      826.58     12.70 o
   8   3   8      295.95      283.59      6.90 o
  -6   4   8      590.98      613.08     18.36 o
  -5   4   8      165.95      170.93      4.45 o
  -4   4   8      529.41      504.74      6.71 o
  -3   4   8      953.06      942.16     12.48 o
  -2   4   8      884.03      891.53     11.37 o
  -1   4   8      771.16      758.48     10.62 o
   0   4   8     1825.90     1973.15     21.44 o
   1   4   8      834.34      797.63     18.55 o
   2   4   8       55.27       60.59      2.59 o
   3   4   8        1.85        1.65      1.10 o
   4   4   8       37.44       42.17      1.50 o
   5   4   8      378.63      362.53      4.51 o
   6   4   8      336.87      323.43      4.17 o
   7   4   8      292.30      304.95      6.73 o
   8   4   8      254.54      247.73      5.75 o
  -6   5   8      195.75      188.59      6.19 o
  -5   5   8       43.17       48.93      2.77 o
  -4   5   8      130.23      127.73      3.92 o
  -3   5   8      216.95      215.09      4.49 o
  -2   5   8      163.71      181.00      7.79 o
  -1   5   8     3042.78     3086.70     32.91 o
   0   5   8      801.55      773.09      9.22 o
   1   5   8     1212.59     1275.34     16.57 o
   2   5   8     1128.91     1098.66     14.09 o
   3   5   8     3074.58     3058.63     30.71 o
   4   5   8      661.31      644.22      8.01 o
   5   5   8      687.25      679.93      8.03 o
   6   5   8      675.26      654.08      6.95 o
   7   5   8       26.77       26.22      2.24 o
   8   5   8        1.63        0.37      3.03 o
  -6   6   8      579.25      621.97     12.98 o
  -5   6   8      300.95      311.78      6.56 o
  -4   6   8      825.75      833.84      9.83 o
  -3   6   8      302.18      309.42      5.78 o
  -2   6   8     1661.21     1642.71     20.66 o
  -1   6   8      551.44      572.28      6.87 o
   0   6   8        1.64        4.54      0.76 o
   1   6   8       16.72       15.32      1.43 o
   2   6   8        6.31        5.05      0.86 o
   3   6   8       21.02       17.19      1.23 o
   4   6   8      644.52      617.77      8.06 o
   5   6   8      394.27      386.87      4.96 o
   6   6   8      401.89      401.01      4.78 o
   7   6   8      453.19      409.81     25.18 o
   8   6   8      557.40      569.03     13.70 o
  -6   7   8       40.76       39.67      5.14 o
  -5   7   8       60.82       51.44      4.03 o
  -4   7   8      148.50      151.97      3.64 o
  -3   7   8      378.54      371.31      6.25 o
  -2   7   8     2685.17     2711.02     29.26 o
  -1   7   8      785.74      792.12     10.43 o
   0   7   8      341.19      336.34      4.74 o
   1   7   8     2991.10     2939.23     29.61 o
   2   7   8     3759.11     3842.58     39.79 o
   3   7   8      377.23      372.37      6.88 o
   4   7   8      173.76      173.54      2.90 o
   5   7   8      379.58      380.46      4.52 o
   6   7   8        4.44        3.38      1.22 o
   7   7   8       47.76       48.48      3.28 o
   8   7   8        7.83        2.26      3.03 o
  -6   8   8      460.12      476.00     10.93 o
  -5   8   8      420.39      449.82      9.63 o
  -4   8   8     1004.79     1029.43     14.23 o
  -3   8   8      272.75      295.03      5.47 o
  -2   8   8       29.27       23.45      1.86 o
  -1   8   8      182.03      180.38      4.98 o
   0   8   8      281.33      278.29      4.25 o
   1   8   8       87.55       82.30      2.19 o
   2   8   8     1541.84     1561.76     20.88 o
   3   8   8     1540.61     1500.21     23.78 o
   4   8   8       93.76       93.75      3.25 o
   5   8   8      209.45      209.67      3.70 o
   6   8   8      774.62      778.32     11.28 o
   7   8   8      477.74      481.90      9.63 o
   8   8   8      149.20      161.83     10.52 o
  -5   9   8      323.19      293.06     14.52 o
  -4   9   8      655.66      652.87     14.18 o
  -3   9   8     1108.61     1094.56     16.69 o
  -2   9   8      754.88      743.88     12.16 o
  -1   9   8      440.92      443.41      8.28 o
   0   9   8     1927.76     1853.37     21.83 o
   1   9   8     1779.48     1773.92     19.97 o
   2   9   8      243.15      239.13      4.28 o
   3   9   8       62.12       61.69      3.56 o
   4   9   8       45.27       42.23      1.72 o
   5   9   8       74.80       71.78      2.72 o
   6   9   8       15.96       16.71      1.90 o
   7   9   8       58.71       54.38      3.19 o
   8   9   8      137.14      137.45      7.27 o
  -5  10   8      267.95      252.61      6.88 o
  -4  10   8       68.68       67.00      7.57 o
  -3  10   8       12.68       19.19      2.75 o
  -2  10   8       51.10       50.06      2.84 o
  -1  10   8      230.69      209.42      4.21 o
   0  10   8     1483.96     1479.88     19.73 o
   1  10   8      234.64      231.70      4.54 o
   2  10   8      522.98      501.69      7.33 o
   3  10   8      537.47      524.24      8.44 o
   4  10   8     1250.15     1234.28     15.20 o
   5  10   8      721.91      722.63     14.93 o
   6  10   8      136.88      140.39      4.21 o
   7  10   8      191.48      194.08     10.78 o
  -4  11   8      596.33      591.71     13.56 o
  -3  11   8      823.69      759.77     23.83 o
  -2  11   8     1263.99     1276.87     21.39 o
  -1  11   8     1374.12     1312.98     17.50 o
   0  11   8      253.59      249.81      4.62 o
   1  11   8        1.74        1.78      1.34 o
   2  11   8      129.82      135.19      3.50 o
   3  11   8        4.93        3.82      1.29 o
   4  11   8      173.92      166.93      4.93 o
   5  11   8      242.64      231.28      6.88 o
   6  11   8      190.49      196.60      5.23 o
   7  11   8      173.35      175.91      8.52 o
  -4  12   8       19.80       21.55      3.79 o
  -3  12   8       65.10       71.56      3.75 o
  -2  12   8      151.94      140.61      3.61 o
  -1  12   8      624.15      605.75      9.36 o
   0  12   8     1046.94     1042.24     13.19 o
   1  12   8      414.88      403.29      6.77 o
   2  12   8      838.93      854.06     10.01 o
   3  12   8      584.81      584.16     10.98 o
   4  12   8      902.72      884.22     12.90 o
   5  12   8       94.62       95.16      4.63 o
   6  12   8       99.42       97.20      4.97 o
  -3  13   8      520.85      497.17      9.27 o
  -2  13   8      493.01      482.41      8.69 o
  -1  13   8      334.11      326.70      6.66 o
   0  13   8       42.98       45.74      2.17 o
   1  13   8       10.73       10.98      2.55 o
   2  13   8       54.07       51.45      2.79 o
   3  13   8      130.17      124.42      6.32 o
   4  13   8      158.94      163.02      6.15 o
   5  13   8      307.52      324.82      6.59 o
  -2  14   8      299.30      303.55      8.11 o
  -1  14   8      395.48      390.77      7.98 o
   0  14   8      502.65      509.30      8.80 o
   1  14   8      869.23      850.95     15.42 o
   2  14   8      672.58      701.50     10.98 o
   3  14   8      172.27      192.36     21.70 o
   4  14   8       91.31       85.27      4.52 o
   0  15   8       14.55       16.32      2.53 o
   1  15   8      121.65      122.20      6.32 o
   2  15   8      107.29      108.43      4.71 o
   3  15   8      271.17      268.15     12.30 o
   0  -8   9        1.88       10.78      4.96 o
   1  -8   9        0.43        0.00      4.88 o
  -2  -7   9      288.80      302.15      7.51 o
  -1  -7   9      114.81      160.61     19.53 o
   0  -7   9      387.03      396.84     18.79 o
   1  -7   9      339.75      366.08      9.47 o
   2  -7   9       67.23       68.67      3.69 o
   3  -7   9      149.63      146.39      6.39 o
   4  -7   9      274.44      273.96      9.19 o
  -3  -6   9      180.18      211.36     13.50 o
  -2  -6   9       49.04       44.00      3.57 o
  -1  -6   9       14.76       16.93      2.38 o
   0  -6   9        7.56        9.99      5.26 o
   1  -6   9        0.04        1.59      1.98 o
   2  -6   9      411.21      388.61      8.82 o
   3  -6   9      259.71      267.47      6.40 o
   4  -6   9        6.81        2.33      2.76 o
   5  -6   9      250.16      274.15      6.12 o
  -4  -5   9      269.04      288.47      6.69 o
  -3  -5   9      228.15      245.21      6.87 o
  -2  -5   9      119.23      129.06      4.03 o
  -1  -5   9      872.91      844.54     15.36 o
   0  -5   9      459.29      476.19      8.41 o
   1  -5   9      290.07      273.03      6.51 o
   2  -5   9      371.01      344.93     10.71 o
   3  -5   9      131.35      133.13      5.16 o
   4  -5   9        4.41        2.40      3.13 o
   5  -5   9        4.22        3.56      2.17 o
  -4  -4   9      118.85      127.68      4.81 o
  -3  -4   9       22.29       24.70      3.04 o
  -2  -4   9       38.72       37.96      2.35 o
  -1  -4   9       40.54       42.87      2.95 o
   0  -4   9       44.37       51.19      5.88 o
   1  -4   9      953.20      918.22     16.46 o
   2  -4   9      228.49      252.46      4.80 o
   3  -4   9      268.10      252.22      5.37 o
   4  -4   9      436.20      441.63      6.52 o
   5  -4   9      695.04      717.80     12.22 o
   6  -4   9       47.26       39.76      4.45 o
  -5  -3   9      390.54      429.48     12.17 o
  -4  -3   9      440.54      461.38     11.47 o
  -3  -3   9      500.41      481.35     15.64 o
  -2  -3   9      845.72      858.09     11.73 o
  -1  -3   9       51.66       54.39      7.02 o
   0  -3   9      524.72      496.58      9.86 o
   1  -3   9      848.93      795.34     26.54 o
   2  -3   9       18.99       19.87      2.37 o
   3  -3   9       14.56       13.14      2.23 o
   4  -3   9        1.40        0.98      2.22 o
   5  -3   9        9.14       11.56      1.66 o
   6  -3   9      356.77      348.74     15.48 o
   7  -3   9      149.80      136.40      6.34 o
  -5  -2   9      123.28      117.89      7.89 o
  -4  -2   9       55.97       56.94      2.86 o
  -3  -2   9       75.50       72.79      2.75 o
  -2  -2   9       12.89       17.28      2.28 o
  -1  -2   9      232.91      222.72      4.52 o
   0  -2   9     1354.09     1341.63     20.27 o
   1  -2   9     1124.00     1123.96     19.32 o
   2  -2   9      136.12      125.16      3.59 o
   3  -2   9      799.79      806.68     11.12 o
   4  -2   9      344.72      349.94      5.26 o
   5  -2   9      230.92      211.70      6.33 o
   6  -2   9      215.27      226.86      7.67 o
   7  -2   9      170.73      169.58      4.41 o
  -6  -1   9      495.58      529.16     11.00 o
  -5  -1   9      457.33      489.03     10.50 o
  -4  -1   9      391.38      401.56      8.08 o
  -3  -1   9      303.08      293.71      5.66 o
  -2  -1   9     1229.18     1186.78     16.48 o
  -1  -1   9      913.33      871.55     11.69 o
   0  -1   9      169.00      162.60      9.03 o
   1  -1   9      783.38      709.52     13.92 o
   2  -1   9       32.02       29.50      1.95 o
   3  -1   9       81.43       79.63      5.01 o
   4  -1   9      612.78      605.39      9.67 o
   5  -1   9      652.54      647.59      9.23 o
   6  -1   9       30.93       36.59      3.47 o
   7  -1   9      259.60      273.30      6.44 o
  -6   0   9        0.35        6.49      2.55 o
  -5   0   9      165.73      161.75      5.58 o
  -4   0   9      226.89      230.21      7.24 o
  -3   0   9      129.88      130.92      4.30 o
  -2   0   9     1531.98     1516.12     20.03 o
  -1   0   9     1659.55     1598.81     50.78 o
   0   0   9      310.92      310.91      5.82 o
   1   0   9       50.40       49.18      2.97 o
   2   0   9     1938.07     1921.86     25.07 o
   3   0   9     1860.26     1796.09     22.89 o
   4   0   9       49.69       44.68      1.81 o
   5   0   9        0.53        1.74      1.28 o
   6   0   9       11.18       10.76      1.55 o
   7   0   9        5.82        4.03      1.68 o
   8   0   9       31.87       24.25      2.76 o
  -6   1   9      458.82      470.49     10.51 o
  -5   1   9      805.28      791.45     13.35 o
  -4   1   9      789.77      797.88     12.60 o
  -3   1   9      846.38      827.54     12.29 o
  -2   1   9      409.22      398.88     12.88 o
  -1   1   9       18.41       14.69      1.46 o
   0   1   9       13.69       12.87      2.34 o
   1   1   9      153.39      144.18      9.27 o
   2   1   9      485.37      476.68      7.88 o
   3   1   9     3325.76     3404.46     39.56 o
   4   1   9     1622.05     1584.53     16.19 o
   5   1   9      174.96      188.46      4.11 o
   6   1   9      477.06      470.89      7.73 o
   7   1   9      600.45      609.53     10.50 o
   8   1   9      104.74      103.18      4.29 o
  -6   2   9       62.11       62.57      4.31 o
  -5   2   9      132.89      136.67      7.71 o
  -4   2   9     1664.35     1649.81     23.79 o
  -3   2   9     1885.88     1863.09     23.57 o
  -2   2   9     2117.52     2117.13     25.56 o
  -1   2   9      744.35      732.27     15.96 o
   0   2   9     1820.12     1741.44     26.05 o
   1   2   9     1118.54     1093.64     20.73 o
   2   2   9      744.41      753.04     10.26 o
   3   2   9        0.58        1.30      1.36 o
   4   2   9       85.54       86.30      2.85 o
   5   2   9      128.21      132.19      3.05 o
   6   2   9      526.71      526.79      7.64 o
   7   2   9      270.37      279.58      6.14 o
   8   2   9      135.57      138.91      6.68 o
  -6   3   9       70.61       80.25      4.12 o
  -5   3   9      300.61      306.55      8.17 o
  -4   3   9     1598.10     1577.56     20.94 o
  -3   3   9      127.06      126.08      3.51 o
  -2   3   9        4.54        6.32      1.59 o
  -1   3   9       84.15       84.52      2.77 o
   0   3   9        0.80        0.00      1.93 o
   1   3   9     1183.25     1121.90     18.46 o
   2   3   9     1671.06     1583.24     21.86 o
   3   3   9       77.25       74.04      3.05 o
   4   3   9     1178.96     1211.70     13.01 o
   5   3   9     2358.60     2363.91     27.63 o
   6   3   9     1176.72     1158.67     14.32 o
   7   3   9       18.42       18.80      1.98 o
   8   3   9      126.51      128.54      3.97 o
  -6   4   9      267.28      289.56      7.45 o
  -5   4   9      476.59      485.49      8.54 o
  -4   4   9      840.17      845.03     11.66 o
  -3   4   9     1900.46     1927.03     24.74 o
  -2   4   9     2176.71     2188.67     27.25 o
  -1   4   9     2575.15     2430.49     36.22 o
   0   4   9     3162.57     3043.85     46.54 o
   1   4   9      931.91      929.44     26.49 o
   2   4   9        0.35        0.77      1.31 o
   3   4   9       79.99       86.10      2.38 o
   4   4   9       18.29       14.26      1.74 o
   5   4   9      257.60      267.25      4.73 o
   6   4   9      770.83      765.21     10.34 o
   7   4   9      826.59      824.54     13.70 o
   8   4   9      274.88      280.00      6.88 o
  -6   5   9       12.66       14.21      3.03 o
  -5   5   9       85.11       95.59      5.00 o
  -4   5   9      136.55      122.26      4.59 o
  -3   5   9        4.76        1.73      2.03 o
  -2   5   9       28.96       30.03      1.71 o
  -1   5   9      149.92      157.90      5.46 o
   0   5   9     1516.61     1540.89     25.36 o
   1   5   9     2387.34     2259.66     29.40 o
   2   5   9       84.22       91.13      2.98 o
   3   5   9      335.44      341.39      5.10 o
   4   5   9     2187.83     2179.33     24.57 o
   5   5   9      393.55      378.29      5.74 o
   6   5   9      330.02      335.39      5.06 o
   7   5   9      116.33      119.40      4.14 o
   8   5   9        2.18        0.00      2.58 o
  -6   6   9      588.08      614.35     11.58 o
  -5   6   9      380.00      368.16      6.51 o
  -4   6   9      374.04      377.95      6.12 o
  -3   6   9     1159.92     1201.46     13.51 o
  -2   6   9     1312.12     1271.56     17.20 o
  -1   6   9     1929.63     1934.06     22.51 o
   0   6   9      612.00      605.53     12.18 o
   1   6   9      103.94       88.27      2.82 o
   2   6   9       67.65       69.82      3.30 o
   3   6   9       16.89       17.16      1.55 o
   4   6   9      235.90      246.41      5.38 o
   5   6   9     1240.23     1238.67     14.66 o
   6   6   9      701.10      692.02     12.87 o
   7   6   9      215.39      203.53      5.99 o
   8   6   9      580.73      567.30     34.13 o
  -6   7   9        0.05        3.69      4.77 o
  -5   7   9       78.43       81.09      7.35 o
  -4   7   9      253.03      244.26      6.54 o
  -3   7   9      516.23      480.10      8.82 o
  -2   7   9      947.60      944.42     11.01 o
  -1   7   9      740.09      730.91      9.52 o
   0   7   9      410.90      391.27      6.47 o
   1   7   9      658.49      649.10     17.99 o
   2   7   9     2399.15     2409.53     33.28 o
   3   7   9     1225.84     1171.96     16.58 o
   4   7   9       93.65       94.44      3.53 o
   5   7   9       54.13       55.50      3.82 o
   6   7   9       90.11       95.97      2.66 o
   7   7   9      132.54      126.83      5.06 o
   8   7   9        3.61        3.15      5.06 o
  -5   8   9      554.98      568.33     11.49 o
  -4   8   9      514.29      508.07     10.19 o
  -3   8   9      368.37      349.22      6.25 o
  -2   8   9        9.92       10.90      2.46 o
  -1   8   9      396.27      406.52      6.92 o
   0   8   9       16.15       16.23      1.88 o
   1   8   9       40.46       44.39      3.48 o
   2   8   9      255.58      253.86      5.85 o
   3   8   9      527.48      530.89     10.84 o
   4   8   9      740.92      720.54     10.31 o
   5   8   9      379.13      375.04      7.83 o
   6   8   9      298.73      298.61      6.56 o
   7   8   9     1176.95     1138.75     15.82 o
   8   8   9      164.19      176.41      7.51 o
  -5   9   9      462.62      476.76     10.50 o
  -4   9   9      321.73      344.06      6.78 o
  -3   9   9      361.10      376.61      6.04 o
  -2   9   9      787.21      773.25     14.67 o
  -1   9   9     1503.25     1473.74     22.43 o
   0   9   9      517.73      519.11     10.12 o
   1   9   9     1422.06     1359.32     18.19 o
   2   9   9      528.60      497.65     11.40 o
   3   9   9      177.62      178.08      6.91 o
   4   9   9       12.03       11.24      2.17 o
   5   9   9        0.67        0.00      1.23 o
   6   9   9       20.51       20.21      2.22 o
   7   9   9       61.25       63.69      3.49 o
  -5  10   9       59.58       53.76      3.05 o
  -4  10   9       43.82       45.86      3.37 o
  -3  10   9       51.07       59.82      3.96 o
  -2  10   9        1.83        0.98      1.26 o
  -1  10   9      320.07      305.69      6.66 o
   0  10   9     1361.16     1349.30     19.57 o
   1  10   9       30.78       35.35      3.17 o
   2  10   9      987.24      988.01     18.24 o
   3  10   9     1045.69     1011.74     16.90 o
   4  10   9      539.58      523.31      8.23 o
   5  10   9      258.62      263.16      4.60 o
   6  10   9      488.48      483.19     12.19 o
   7  10   9      329.90      333.23     12.03 o
  -4  11   9      391.23      396.92     14.16 o
  -3  11   9      600.54      597.52     42.35 o
  -2  11   9      589.14      597.83     12.92 o
  -1  11   9      322.79      336.54      7.22 o
   0  11   9      626.51      609.61     11.43 o
   1  11   9      182.11      170.59      4.27 o
   2  11   9       47.66       52.84      4.14 o
   3  11   9        2.70        3.67      3.52 o
   4  11   9       91.52       98.00      3.85 o
   5  11   9       58.18       64.84      3.57 o
   6  11   9      114.75      126.48      5.71 o
   7  11   9       73.69       87.20      7.02 o
  -3  12   9      238.48      244.58      8.99 o
  -2  12   9      195.22      186.85      6.20 o
  -1  12   9      384.00      383.84      8.96 o
   0  12   9      265.05      266.00     10.29 o
   1  12   9      919.98      890.04     13.16 o
   2  12   9      582.22      575.32      9.14 o
   3  12   9      241.13      236.34      5.40 o
   4  12   9      823.49      817.64     14.17 o
   5  12   9      366.09      367.80      8.39 o
   6  12   9       22.46       29.34      2.69 o
  -3  13   9      430.66      428.33     20.05 o
  -2  13   9      186.05      184.82      7.49 o
  -1  13   9       97.58      105.94      5.27 o
   0  13   9       16.72       14.41      2.82 o
   1  13   9       79.66       71.13      2.92 o
   2  13   9        4.90        3.85      1.35 o
   3  13   9       56.21       55.25      4.22 o
   4  13   9      130.53      148.54      6.07 o
   5  13   9      291.27      284.11     18.54 o
  -1  14   9      373.89      362.09      8.26 o
   0  14   9      496.90      486.29     10.75 o
   1  14   9      436.90      431.94      7.74 o
   2  14   9      428.10      443.45     11.73 o
   3  14   9      329.61      329.26     13.05 o
   4  14   9       72.85       71.62      4.17 o
   1  15   9      336.88      349.33      8.31 o
   2  15   9       99.39       97.53      5.13 o
   1  -7  10       98.08       98.07      6.68 o
  -2  -6  10      195.32      207.95      7.58 o
  -1  -6  10        1.66        2.05      2.66 o
   0  -6  10        0.44        1.24      3.00 o
   1  -6  10        6.97        6.89      3.48 o
   2  -6  10        0.17        0.00      2.56 o
   3  -6  10      267.25      272.74      9.19 o
  -3  -5  10      242.82      300.08     44.35 o
  -2  -5  10      395.29      408.93     10.47 o
  -1  -5  10      358.80      378.52     11.32 o
   0  -5  10      316.49      323.76      7.58 o
   1  -5  10      143.71      149.62      6.46 o
   2  -5  10      152.10      148.51      5.07 o
   3  -5  10      128.43      108.99      9.02 o
   4  -5  10      122.31      124.84      7.52 o
   5  -5  10        6.66        7.09      3.76 o
  -3  -4  10      319.54      334.08     11.66 o
  -2  -4  10        4.40        5.97      2.23 o
  -1  -4  10      139.96      135.82      5.55 o
   0  -4  10       14.42       11.25      5.51 o
   1  -4  10       50.11       47.92      2.93 o
   2  -4  10      331.72      335.34     11.78 o
   3  -4  10      453.81      460.93     12.06 o
   4  -4  10       40.40       45.47      3.81 o
   5  -4  10      262.14      256.20     13.01 o
  -4  -3  10      386.49      434.94     13.15 o
  -3  -3  10      164.82      171.06     10.52 o
  -2  -3  10      253.35      269.62      9.10 o
  -1  -3  10      276.75      294.82      6.18 o
   0  -3  10      516.34      517.45      9.19 o
   1  -3  10      255.94      250.35      8.30 o
   2  -3  10      202.85      206.46     11.53 o
   3  -3  10       24.27       19.18      3.68 o
   4  -3  10       86.58       95.05      6.81 o
   5  -3  10        3.47        0.84      2.63 o
   6  -3  10        9.13       10.94      3.24 o
  -4  -2  10       16.72       18.70      3.80 o
  -3  -2  10       71.05       70.11      4.24 o
  -2  -2  10      122.40      133.87      6.13 o
  -1  -2  10        9.17        9.35      1.82 o
   0  -2  10      575.10      563.39     12.02 o
   1  -2  10     1555.90     1533.01    120.53 o
   2  -2  10      603.59      592.11     14.69 o
   3  -2  10      101.91       93.17      3.80 o
   4  -2  10      384.65      394.08      8.33 o
   5  -2  10      357.79      345.31     10.52 o
   6  -2  10       85.49       82.65      5.14 o
   7  -2  10       45.83       42.18      3.73 o
  -5  -1  10      329.81      358.00      9.49 o
  -4  -1  10      172.81      196.85      6.26 o
  -3  -1  10      320.61      314.60     11.08 o
  -2  -1  10      413.12      421.51      8.48 o
  -1  -1  10      272.04      285.26      7.17 o
   0  -1  10        3.90        1.38      2.77 o
   1  -1  10      230.10      220.59      7.21 o
   2  -1  10       42.68       45.71      5.01 o
   3  -1  10      166.06      168.20      6.00 o
   4  -1  10       25.18       22.78      2.26 o
   5  -1  10      216.66      228.05      5.82 o
   6  -1  10      498.78      510.29     10.01 o
   7  -1  10      116.79      105.56      4.33 o
  -5   0  10        1.47        1.75      3.90 o
  -4   0  10      191.84      193.98     11.53 o
  -3   0  10      241.01      232.90      5.88 o
  -2   0  10      461.60      448.36      8.52 o
  -1   0  10      805.80      793.07     19.55 o
   0   0  10     1314.97     1290.57     28.64 o
   1   0  10      386.57      406.45     13.34 o
   2   0  10      622.90      581.66     16.68 o
   3   0  10     1659.50     1594.91     21.91 o
   4   0  10      421.50      418.04      8.05 o
   5   0  10       61.46       55.90      3.23 o
   6   0  10       48.51       45.99      3.98 o
   7   0  10        0.03        0.00      2.17 o
  -5   1  10      306.73      319.98     14.03 o
  -4   1  10      599.96      599.67     15.86 o
  -3   1  10       35.12       32.51      2.28 o
  -2   1  10       63.61       73.71      3.90 o
  -1   1  10      227.11      233.57      9.41 o
   0   1  10        0.11        0.25      2.13 o
   1   1  10      759.73      733.97     29.54 o
   2   1  10     1520.13     1496.22     23.30 o
   3   1  10      253.94      216.90      5.01 o
   4   1  10     1230.37     1208.85     16.53 o
   5   1  10      695.57      690.56      8.56 o
   6   1  10      116.80      112.68      3.17 o
   7   1  10      100.54      105.07      4.12 o
  -5   2  10      257.99      271.36      9.99 o
  -4   2  10      654.03      651.44     13.50 o
  -3   2  10      369.06      370.91      7.28 o
  -2   2  10      383.83      382.71     15.11 o
  -1   2  10     1283.12     1273.24     29.96 o
   0   2  10     1060.15     1017.62     24.81 o
   1   2  10      599.65      585.12     20.33 o
   2   2  10      489.92      470.50     10.71 o
   3   2  10      423.43      425.94      7.87 o
   4   2  10      240.09      240.74      4.43 o
   5   2  10        0.02        0.70      1.62 o
   6   2  10       56.88       53.74      2.26 o
   7   2  10        0.17        0.53      1.52 o
   8   2  10       31.52       33.73      3.27 o
  -5   3  10      150.24      163.81     12.88 o
  -4   3  10      302.78      306.66      6.64 o
  -3   3  10       18.58       16.34      2.47 o
  -2   3  10        1.91        1.11      2.34 o
  -1   3  10      663.63      634.45     13.11 o
   0   3  10      569.24      548.45     12.76 o
   1   3  10      232.21      221.29      7.55 o
   2   3  10      326.97      340.75      7.38 o
   3   3  10     2789.15     2766.88     39.29 o
   4   3  10     1592.97     1566.52     19.05 o
   5   3  10       26.94       25.02      2.50 o
   6   3  10      297.10      315.88     13.84 o
   7   3  10      267.39      257.19      5.24 o
   8   3  10       93.36       85.47     11.53 o
  -5   4  10      567.28      551.00     13.86 o
  -4   4  10      259.87      255.21      7.09 o
  -3   4  10     1714.46     1695.73     32.39 o
  -2   4  10      875.91      844.20     19.65 o
  -1   4  10      299.37      315.78      9.77 o
   0   4  10      267.09      266.27      5.93 o
   1   4  10      985.09      962.37     21.06 o
   2   4  10      293.13      296.29      6.04 o
   3   4  10        1.13        1.21      1.36 o
   4   4  10      523.42      540.89      7.59 o
   5   4  10       64.69       69.25      3.02 o
   6   4  10       64.73       73.29      3.29 o
   7   4  10      183.63      193.30      5.50 o
   8   4  10      167.00      185.28      5.27 o
  -5   5  10       26.13       33.63      4.27 o
  -4   5  10        0.02        1.25      2.34 o
  -3   5  10       49.83       51.65      8.52 o
  -2   5  10      966.51      935.62     18.43 o
  -1   5  10     2395.13     2338.95     36.83 o
   0   5  10      732.61      757.15     12.15 o
   1   5  10     1523.55     1495.46     22.54 o
   2   5  10     1631.25     1628.77     21.93 o
   3   5  10      362.43      357.72      6.53 o
   4   5  10      553.63      559.65     10.26 o
   5   5  10     1155.50     1126.79     15.66 o
   6   5  10      221.62      219.44      5.13 o
   7   5  10       59.82       64.68      3.34 o
   8   5  10       24.70       20.49      2.68 o
  -5   6  10      118.65      125.94      7.00 o
  -4   6  10      354.32      347.76     11.66 o
  -3   6  10     1546.15     1541.66     23.11 o
  -2   6  10      944.55      942.97     15.10 o
  -1   6  10      787.41      763.73     13.49 o
   0   6  10        8.77        7.02      2.31 o
   1   6  10        0.08        0.14      1.91 o
   2   6  10       43.37       35.04      2.98 o
   3   6  10      462.08      448.78      7.97 o
   4   6  10        4.57        2.87      1.57 o
   5   6  10      568.52      577.83      9.79 o
   6   6  10     1042.51     1067.90     15.37 o
   7   6  10      276.75      286.56      8.80 o
   8   6  10       70.25       73.67      4.10 o
  -5   7  10       34.72       35.09      3.10 o
  -4   7  10      108.79      118.53      4.00 o
  -3   7  10     1043.71     1024.35     17.85 o
  -2   7  10      879.42      908.56     19.87 o
  -1   7  10     1584.51     1643.34     34.83 o
   0   7  10     2152.22     2154.09     37.32 o
   1   7  10     3128.75     3082.77     45.30 o
   2   7  10     1060.70     1036.60     26.39 o
   3   7  10      880.93      907.06     21.22 o
   4   7  10      301.32      288.31      8.64 o
   5   7  10      136.63      136.03      4.11 o
   6   7  10       25.40       26.66      1.80 o
   7   7  10       56.10       50.28      3.63 o
   8   7  10       84.94       79.66      4.01 o
  -5   8  10      299.08      335.25      8.01 o
  -4   8  10      192.99      210.18      7.75 o
  -3   8  10      202.19      195.94      5.81 o
  -2   8  10       43.96       38.34      5.16 o
  -1   8  10      325.28      332.75      8.51 o
   0   8  10       26.26       26.14      2.64 o
   1   8  10      149.18      155.12      4.69 o
   2   8  10     1166.91     1159.05     19.67 o
   3   8  10      471.68      459.95     11.25 o
   4   8  10      279.11      278.69      8.29 o
   5   8  10      732.56      736.39     12.62 o
   6   8  10      150.71      152.44      6.80 o
   7   8  10      693.12      733.24     20.75 o
  -4   9  10      561.75      557.06     10.64 o
  -3   9  10      174.54      182.75      5.01 o
  -2   9  10      982.29      976.26     21.39 o
  -1   9  10     1780.10     1781.71     32.20 o
   0   9  10     1102.01      662.99     18.54 o
   1   9  10     1652.71     1691.90     30.99 o
   2   9  10     1578.33     1562.38     23.61 o
   3   9  10      547.08      526.88     12.45 o
   4   9  10        0.21        0.18      1.82 o
   5   9  10        0.20        0.00      1.44 o
   6   9  10       59.28       64.50      2.52 o
   7   9  10       44.59       42.09      3.85 o
  -4  10  10       79.93       79.26     10.35 o
  -3  10  10       26.37       29.57      3.41 o
  -2  10  10       10.56       11.53      2.85 o
  -1  10  10       80.16       74.34      4.51 o
   0  10  10      581.85      591.52     15.62 o
   1  10  10      243.99      233.46      6.58 o
   2  10  10      268.27      257.75      8.01 o
   3  10  10      925.88      931.10     15.11 o
   4  10  10      952.96      949.72     15.40 o
   5  10  10      333.90      334.50      6.17 o
   6  10  10      227.65      225.88      6.72 o
   7  10  10      257.16      275.10      8.57 o
  -4  11  10      293.10      267.86      9.73 o
  -3  11  10      308.33      306.16     12.53 o
  -2  11  10      612.03      605.70     15.85 o
  -1  11  10      297.85      308.94      8.51 o
   0  11  10     1713.01     1747.87     37.29 o
   1  11  10      159.46      143.56     12.23 o
   2  11  10       45.89       41.13      6.49 o
   3  11  10       55.74       60.59      3.16 o
   4  11  10       11.92       13.02      1.66 o
   5  11  10      112.10      106.74      3.99 o
   6  11  10      200.08      233.47      9.55 o
  -3  12  10       83.65       76.68      7.02 o
  -2  12  10       87.20       84.08      6.39 o
  -1  12  10      528.20      523.29     15.21 o
   0  12  10      727.40      738.03     21.27 o
   1  12  10      536.96      548.09     10.09 o
   2  12  10      330.25      333.12      7.59 o
   3  12  10      574.70      579.96      9.52 o
   4  12  10      543.14      540.08      9.02 o
   5  12  10      442.47      442.56     11.34 o
   6  12  10       67.53       71.15      7.02 o
  -2  13  10      215.55      227.03     11.03 o
  -1  13  10      110.91      114.79     12.28 o
   0  13  10       33.56       35.26      3.19 o
   1  13  10        5.65        5.06      2.75 o
   2  13  10       53.66       54.29      3.86 o
   3  13  10      107.18       96.82      3.76 o
   4  13  10      212.07      223.43      9.91 o
   5  13  10      153.08      159.37      9.52 o
  -1  14  10      150.21      165.64      6.35 o
   0  14  10      228.62      239.85      7.42 o
   1  14  10      419.41      430.96      7.81 o
   2  14  10      914.94      911.65     14.95 o
   3  14  10      246.75      249.64     10.11 o
   4  14  10       72.98       78.41      6.34 o
  -1  -5  11      421.63      420.81     14.18 o
   0  -5  11      159.27      168.89     10.43 o
   1  -5  11      112.69      106.52      9.02 o
   2  -5  11      110.63      112.53      7.42 o
   3  -5  11       91.72       99.99      6.19 o
  -2  -4  11        0.48        0.38      3.34 o
  -1  -4  11       26.03       26.99      4.51 o
   0  -4  11      132.36      177.39     28.82 o
   1  -4  11      115.82      122.32      9.77 o
   2  -4  11        0.63        1.89      3.00 o
   3  -4  11      363.67      357.41     17.55 o
   4  -4  11      587.05      623.96     13.25 o
  -3  -3  11      320.49      355.78     29.07 o
  -2  -3  11      400.39      406.83     15.29 o
  -1  -3  11      421.69      400.79     13.09 o
   0  -3  11      301.76      285.20      8.48 o
   1  -3  11      328.05      306.25      9.99 o
   2  -3  11       49.85       47.72      4.33 o
   3  -3  11       72.39       75.24      8.27 o
   4  -3  11        8.31        8.47      5.64 o
   5  -3  11      173.36      165.20      7.82 o
  -4  -2  11        0.18        5.01     12.53 o
  -3  -2  11        0.84        0.00      4.51 o
  -2  -2  11       34.94       37.59      4.51 o
  -1  -2  11      751.29      741.18     33.55 o
   0  -2  11      333.92      341.40     10.29 o
   1  -2  11      309.70      282.97     18.19 o
   2  -2  11      483.56      492.57     14.60 o
   3  -2  11      464.75      467.16     10.05 o
   4  -2  11       35.94       25.60      3.04 o
   5  -2  11      311.24      303.34      8.76 o
   6  -2  11      173.90      191.75      9.53 o
  -4  -1  11      116.46      141.33     24.06 o
  -3  -1  11      235.63      240.33      8.91 o
  -2  -1  11      581.50      548.52     14.88 o
  -1  -1  11      749.54      602.81     89.71 o
   0  -1  11        2.40        3.54      3.01 o
   1  -1  11      146.57      130.75      7.96 o
   2  -1  11       99.99       98.37     10.52 o
   3  -1  11        2.71        6.69      2.75 o
   4  -1  11      436.31      408.63      9.28 o
   5  -1  11        3.91        6.14      2.36 o
   6  -1  11      108.96      113.91      6.41 o
  -4   0  11       47.39       46.61     16.04 o
  -3   0  11      230.15      226.20      8.96 o
  -2   0  11      454.51      491.88     18.29 o
  -1   0  11      203.69      214.78      7.22 o
   0   0  11      771.97      767.88     17.58 o
   1   0  11     1804.67     1846.51     50.26 o
   2   0  11      301.57      278.24     12.78 o
   3   0  11      375.64      365.90      8.70 o
   4   0  11      277.39      263.36      6.40 o
   5   0  11       70.72       77.46      3.74 o
   6   0  11        9.25        7.99      2.61 o
   7   0  11       18.78       20.52      2.98 o
  -5   1  11      102.80      115.77      9.02 o
  -4   1  11      370.92      388.86     14.53 o
  -3   1  11        8.95       17.66      3.36 o
  -2   1  11      121.21      113.90      5.13 o
  -1   1  11        0.01        0.00      2.50 o
   0   1  11      162.23      136.65      6.38 o
   1   1  11        7.52       11.14      4.01 o
   2   1  11      888.12      920.00     20.07 o
   3   1  11      141.44      140.30      7.84 o
   4   1  11       20.50       23.71      2.26 o
   5   1  11      391.29      415.95      8.50 o
   6   1  11      544.16      561.08     10.36 o
   7   1  11       69.40       79.17      5.20 o
  -5   2  11       53.19       61.14      8.02 o
  -4   2  11      475.84      377.83     14.03 o
  -3   2  11      911.00      935.38     21.31 o
  -2   2  11      225.14      207.25      7.10 o
  -1   2  11      623.81      413.41     13.53 o
   0   2  11      832.61      791.56     32.33 o
   1   2  11      294.77      294.51      8.34 o
   2   2  11      871.46      853.91     17.91 o
   3   2  11      503.12      486.76      9.49 o
   4   2  11       26.67       24.10      2.96 o
   5   2  11       14.04       14.28      1.90 o
   6   2  11       25.98       26.35      2.58 o
   7   2  11      112.54      113.34      4.78 o
  -5   3  11      179.64      210.99     13.03 o
  -4   3  11      340.15      323.06     16.79 o
  -3   3  11        1.95        0.71      3.00 o
  -2   3  11      248.11      248.62     13.20 o
  -1   3  11       34.60       29.57      5.51 o
   0   3  11       14.48       16.95      6.13 o
   1   3  11     1186.78     1198.73     24.28 o
   2   3  11      746.05      740.21     12.79 o
   3   3  11      534.84      554.41      9.04 o
   4   3  11      611.90      637.94      9.51 o
   5   3  11      668.75      670.52     10.48 o
   6   3  11      143.13      141.91      4.81 o
   7   3  11      235.89      236.96     11.07 o
  -5   4  11      665.96      710.61     22.55 o
  -4   4  11      373.38      383.98     16.29 o
  -3   4  11      544.89      544.97     12.05 o
  -2   4  11      520.85      518.68     14.20 o
  -1   4  11      376.02      367.07     10.47 o
   0   4  11      689.44      660.58     14.12 o
   1   4  11      630.44      619.59     13.00 o
   2   4  11        8.18        4.30      3.21 o
   3   4  11      182.58      173.37      8.40 o
   4   4  11      127.99      124.29      4.41 o
   5   4  11       29.54       35.40      2.18 o
   6   4  11      265.23      280.70      5.40 o
   7   4  11      130.68      122.66      5.15 o
  -5   5  11       14.96       21.05      6.01 o
  -4   5  11       31.86       33.51      4.26 o
  -3   5  11       29.52       31.32      4.51 o
  -2   5  11        1.97        0.53      2.53 o
  -1   5  11      408.33      412.18     10.68 o
   0   5  11     1888.69     1861.37     27.85 o
   1   5  11      406.00      389.80      7.86 o
   2   5  11      419.45      454.71      9.16 o
   3   5  11      704.46      691.53     14.22 o
   4   5  11     1363.06     1366.62     25.14 o
   5   5  11      385.69      378.88      6.37 o
   6   5  11      108.84      111.55      4.74 o
   7   5  11      139.32      136.36      3.62 o
  -5   6  11      352.37      369.34     10.85 o
  -4   6  11      250.82      251.40      6.48 o
  -3   6  11      726.37      737.68     12.44 o
  -2   6  11      551.70      541.32     10.84 o
  -1   6  11      333.63      323.33      6.93 o
   0   6  11        0.34        0.21      1.77 o
   1   6  11       66.49       70.51      4.07 o
   2   6  11       78.78       86.49      3.03 o
   3   6  11      141.37      143.24      5.31 o
   4   6  11      522.18      559.34      9.84 o
   5   6  11      966.97      990.54     13.28 o
   6   6  11       18.63       22.04      2.48 o
   7   6  11      121.47      126.58      3.68 o
  -4   7  11       42.14       43.96      4.39 o
  -3   7  11      201.15      187.44      7.61 o
  -2   7  11      976.16      982.02     23.06 o
  -1   7  11      915.80      893.55     21.31 o
   0   7  11       70.56       81.84      5.51 o
   1   7  11      234.43      242.11      7.21 o
   2   7  11     1085.42     1053.17     17.60 o
   3   7  11      819.23      809.65     13.93 o
   4   7  11      114.35      118.03      7.01 o
   5   7  11       49.09       51.64      3.76 o
   6   7  11      167.87      164.83      6.01 o
   7   7  11        7.90        9.60      2.41 o
  -4   8  11      268.02      285.87      8.51 o
  -3   8  11      618.34      621.98     18.79 o
  -2   8  11      156.28      168.50      7.84 o
  -1   8  11       22.47       26.72      3.00 o
   0   8  11      247.72      236.79      6.53 o
   1   8  11       90.39       84.32      4.42 o
   2   8  11      486.43      468.84      9.48 o
   3   8  11      718.19      738.52     12.72 o
   4   8  11      419.88      417.40     10.15 o
   5   8  11      297.01      311.09      8.85 o
   6   8  11      463.00      460.79      7.41 o
   7   8  11      448.37      469.14      8.91 o
  -4   9  11      383.62      358.94     29.82 o
  -3   9  11      246.18      278.77      8.32 o
  -2   9  11      898.02      873.15     18.23 o
  -1   9  11      603.70      632.72     20.80 o
   0   9  11      692.66      689.87     14.32 o
   1   9  11      205.39      182.76     11.61 o
   2   9  11      283.76      271.35     21.42 o
   3   9  11       32.42       25.45      3.63 o
   4   9  11        3.65        0.00      1.69 o
   5   9  11        0.08        0.00      2.51 o
   6   9  11       50.90       50.64      2.60 o
   7   9  11       57.04       60.85      3.28 o
  -3  10  11        0.19        2.43      2.28 o
  -2  10  11       12.27       16.30      2.96 o
  -1  10  11        0.45        8.44      2.58 o
   0  10  11      374.30      382.04     11.08 o
   1  10  11     1393.43     1400.46     24.36 o
   2  10  11      868.15      860.09     13.95 o
   3  10  11      731.78      726.76     17.10 o
   4  10  11      405.52      405.74      9.17 o
   5  10  11      374.49      377.88      7.79 o
   6  10  11      290.57      294.98      6.83 o
  -3  11  11      216.84      238.70      7.21 o
  -2  11  11      219.98      246.44      8.19 o
  -1  11  11      471.93      477.24     14.54 o
   0  11  11     1033.38     1005.53     27.81 o
   1  11  11      161.40      163.82      6.36 o
   2  11  11       17.20       16.11      3.00 o
   3  11  11       47.56       51.92      3.40 o
   4  11  11       40.55       43.93      3.39 o
   5  11  11      143.88      142.87      4.16 o
   6  11  11      177.84      178.21     14.46 o
  -2  12  11      104.23      104.56      5.54 o
  -1  12  11      237.11      244.86      8.89 o
   0  12  11      716.96      760.85     21.08 o
   1  12  11      482.70      476.41     15.98 o
   2  12  11      602.63      609.65     11.61 o
   3  12  11      768.30      766.99     25.82 o
   4  12  11      626.26      638.64     10.54 o
   5  12  11      379.11      390.20      9.46 o
  -1  13  11       41.94       43.98      5.15 o
   0  13  11       17.17       23.72      3.00 o
   1  13  11       29.86       27.42      5.64 o
   2  13  11       20.31       16.46      3.26 o
   3  13  11      100.76      114.84      4.53 o
   4  13  11      303.39      327.55      8.37 o
   0  14  11      227.68      227.34      8.87 o
   1  14  11      486.46      488.89     13.17 o
   2  14  11      581.21      613.30     11.29 o
   3  14  11      279.16      291.43      7.25 o
   0  -4  12        9.18       11.60      4.25 o
   1  -4  12       72.22       63.58      4.92 o
   2  -4  12      317.29      338.07     11.42 o
  -1  -3  12      228.13      241.18      9.77 o
   0  -3  12      104.02      106.68      6.19 o
   1  -3  12      319.53      309.82      9.39 o
   2  -3  12      128.24      139.83      6.90 o
   3  -3  12       22.85       14.23      4.70 o
   4  -3  12        7.76        6.01      3.85 o
  -2  -2  12        6.90        7.73      4.38 o
  -1  -2  12       81.03       75.18     12.63 o
   0  -2  12      477.61      510.84     32.33 o
   1  -2  12      339.86      346.49     13.28 o
   2  -2  12       56.96       42.47      9.52 o
   3  -2  12      268.58      253.27      9.79 o
   4  -2  12      463.82      486.14     14.80 o
   5  -2  12      159.58      170.89      7.56 o
  -3  -1  12       87.50      117.77     10.02 o
  -2  -1  12      130.33      140.56      6.35 o
  -1  -1  12      254.96      265.58      9.52 o
   1  -1  12        9.09       14.13      4.20 o
   2  -1  12        7.83        4.38      6.71 o
   3  -1  12       72.17       74.58      6.12 o
   4  -1  12      122.59      114.21     16.79 o
   5  -1  12      495.96      541.05     10.57 o
  -3   0  12       58.49       63.48      8.27 o
  -2   0  12      219.53      239.67     33.55 o
  -1   0  12      787.92      798.70     17.52 o
   0   0  12      854.40      821.05     17.71 o
   1   0  12      352.74      366.49     14.72 o
   2   0  12      371.80      384.69     10.78 o
   3   0  12      240.39      240.00      7.12 o
   4   0  12      383.52      358.39     11.03 o
   5   0  12       47.75       49.09      5.90 o
   6   0  12       29.04       28.72      3.61 o
  -4   1  12       72.75       83.69     20.05 o
  -3   1  12       26.88       27.25      3.93 o
  -2   1  12      267.11      252.63      9.21 o
  -1   1  12       46.55       44.52      6.38 o
   0   1  12      206.73      200.56      7.69 o
   1   1  12      190.35      167.98      9.02 o
   2   1  12       39.54       32.87      5.84 o
   3   1  12      299.73      306.11     10.47 o
   4   1  12      290.59      305.10      8.19 o
   5   1  12      251.44      228.73      6.35 o
   6   1  12      202.63      220.53      7.17 o
  -4   2  12       42.73       47.61     13.53 o
  -3   2  12      478.19      488.17     15.55 o
  -2   2  12      535.60      526.21     22.55 o
  -1   2  12      523.47      549.44     14.03 o
   0   2  12      635.92      629.05     16.13 o
   1   2  12      717.34      659.80     16.06 o
   2   2  12      770.00      707.53     14.55 o
   3   2  12      234.35      235.68      6.75 o
   4   2  12       78.53       75.86      5.88 o
   5   2  12        0.15        1.23      1.69 o
   6   2  12        1.48        0.13      2.13 o
   7   2  12       33.83       26.96      3.08 o
  -4   3  12       70.85       74.17      7.02 o
  -3   3  12      240.67      237.57     19.27 o
  -2   3  12      290.89      288.59     19.80 o
  -1   3  12      138.65      149.12     10.24 o
   0   3  12        7.03        7.10      3.21 o
   1   3  12       79.72       86.97      7.50 o
   2   3  12     2422.15     2354.66     36.77 o
   3   3  12      945.79      920.81     16.17 o
   4   3  12      134.51      125.97      4.34 o
   5   3  12      198.37      217.28      6.59 o
   6   3  12      353.09      350.63      7.92 o
   7   3  12      204.60      193.16      6.53 o
  -4   4  12      240.16      252.77     19.02 o
  -3   4  12      275.74      255.78     25.03 o
  -2   4  12      223.93      241.82      7.09 o
  -1   4  12      141.92      138.44     12.22 o
   0   4  12      374.96      338.09     13.12 o
   1   4  12      681.31      635.48     14.16 o
   2   4  12      290.96      276.92      7.07 o
   3   4  12        0.29        2.83      2.32 o
   4   4  12        4.14        2.97      1.82 o
   5   4  12        3.69        4.30      2.99 o
   6   4  12       37.25       44.52      5.13 o
   7   4  12      217.62      240.41      8.40 o
  -4   5  12       75.64      101.78     19.29 o
  -3   5  12      160.37      161.91      9.27 o
  -2   5  12      177.57      168.46      5.64 o
  -1   5  12      125.81      116.56      5.87 o
   0   5  12      856.94      855.44     14.47 o
   1   5  12      820.07      821.48     14.82 o
   2   5  12      707.14      678.79     27.46 o
   3   5  12      327.35      351.99      7.10 o
   4   5  12     1168.69     1139.71     16.67 o
   5   5  12      420.05      393.50      8.13 o
   6   5  12       89.25       92.64      5.14 o
   7   5  12       29.09       27.79      5.61 o
  -4   6  12      205.66      191.55      8.02 o
  -3   6  12      289.98      272.53      8.89 o
  -2   6  12      157.86      153.16      5.48 o
  -1   6  12       46.72       41.05      3.77 o
   0   6  12       59.96       72.68      5.67 o
   1   6  12       10.01        8.84      2.70 o
   2   6  12       28.76       33.34      3.49 o
   3   6  12      186.69      194.63      4.44 o
   4   6  12       94.53       97.49      4.86 o
   5   6  12       61.52       84.09      6.10 o
   6   6  12      486.08      496.56      8.68 o
   7   6  12      198.33      219.09      6.90 o
  -4   7  12      179.96      174.82      7.59 o
  -3   7  12      179.16      179.92      6.85 o
  -2   7  12      244.14      245.73      9.67 o
  -1   7  12      640.38      641.46     14.18 o
   0   7  12      813.18      804.59     16.83 o
   1   7  12      619.67      594.10     13.11 o
   2   7  12      468.83      490.71      9.24 o
   3   7  12      614.66      581.09     10.61 o
   4   7  12      183.12      166.58      7.72 o
   5   7  12      179.42      180.90     11.67 o
   6   7  12      115.45      110.61      3.79 o
   7   7  12        0.36        1.04      1.79 o
  -3   8  12      125.40      115.39      5.99 o
  -2   8  12      149.98      135.86      7.29 o
  -1   8  12       10.74       12.79      3.13 o
   0   8  12       32.52       34.01      4.76 o
   1   8  12      333.93      348.55      8.84 o
   2   8  12      126.17      123.63      4.67 o
   3   8  12      117.68      116.43      6.10 o
   4   8  12      648.94      677.45     20.00 o
   5   8  12      662.46      666.45     13.23 o
   6   8  12      184.96      196.78     13.28 o
   7   8  12       31.68       33.17      3.40 o
  -3   9  12      218.33      227.92     19.29 o
  -2   9  12      582.07      609.36     16.04 o
  -1   9  12      797.01      782.03     18.39 o
   0   9  12      296.99      308.13      8.13 o
   1   9  12       88.82       85.70      7.02 o
   2   9  12      647.95      611.15     11.74 o
   3   9  12      439.40      434.97     11.53 o
   4   9  12       20.15       16.86      5.59 o
   5   9  12       36.43       41.04      3.08 o
   6   9  12       65.94       72.81      5.67 o
  -3  10  12       26.61       30.53      7.27 o
  -2  10  12        4.63        3.47      3.26 o
  -1  10  12       45.88       47.30      3.71 o
   0  10  12      183.43      191.50      8.27 o
   1  10  12      460.32      469.36     11.84 o
   2  10  12       48.06       59.33      3.58 o
   3  10  12      647.91      667.42     15.46 o
   4  10  12      326.29      322.17      8.75 o
   5  10  12      201.56      198.83      9.52 o
   6  10  12      190.43      204.87      6.38 o
  -2  11  12      328.48      361.87     11.03 o
  -1  11  12      505.69      552.50     15.01 o
   0  11  12      294.59      294.16      9.75 o
   1  11  12      275.86      271.80      7.97 o
   2  11  12       63.19       58.01      3.28 o
   4  11  12        0.93        0.00      2.48 o
   5  11  12       23.27       25.86      3.27 o
  -1  12  12      190.23      205.56      9.13 o
   0  12  12      399.25      426.05     12.04 o
   1  12  12      388.37      420.56     13.80 o
   2  12  12      324.20      330.02      8.94 o
   3  12  12      129.75      153.84     11.78 o
   4  12  12       78.12       80.56      7.27 o
   5  12  12      284.00      304.09      9.32 o
   0  13  12      114.60      103.61      8.32 o
   1  13  12       20.09       24.06      3.93 o
   2  13  12      107.34      104.28      5.84 o
   3  13  12      126.27      144.16      6.38 o
   4  13  12      258.24      262.04      6.19 o
   0  -2  13       48.07       47.75      5.06 o
   1  -2  13      294.98      310.25      9.57 o
   2  -2  13      502.88      535.14     19.29 o
   3  -2  13      260.03      278.80     16.29 o
  -1  -1  13       40.47       32.07      4.06 o
   0  -1  13       57.98       53.62      6.52 o
   1  -1  13       59.28       55.40      4.42 o
   2  -1  13        0.49        0.00      3.87 o
   3  -1  13      178.30      179.53      8.35 o
   4  -1  13      190.74      226.98     16.04 o
  -2   0  13       90.30       89.33      7.80 o
  -1   0  13       91.09      102.93     11.76 o
   0   0  13      511.10      573.24     27.06 o
   1   0  13      633.53      622.21     15.27 o
   2   0  13      115.71      121.63      4.86 o
   3   0  13      101.49      120.82      7.79 o
   4   0  13      359.45      337.07     12.46 o
   5   0  13      130.48      126.25      7.26 o
  -2   1  13        5.84        8.31      6.52 o
  -1   1  13      178.14      189.16      7.06 o
   0   1  13       24.29       28.57      5.01 o
   1   1  13      142.55      140.72     13.41 o
   2   1  13      223.41      208.16     11.77 o
   3   1  13       19.57       23.20      4.10 o
   4   1  13       17.17       26.58      3.07 o
   5   1  13     1030.62     1055.51     21.97 o
  -3   2  13      213.55      189.50     12.03 o
  -2   2  13      189.13      178.34      6.77 o
  -1   2  13      357.32      350.85      9.57 o
   0   2  13      368.61      217.51      9.02 o
   1   2  13      150.46      168.55      5.96 o
   2   2  13      102.27      108.37      5.34 o
   3   2  13      227.32      196.72      7.34 o
   4   2  13       25.88       39.21      4.90 o
   5   2  13       13.81       11.85      3.49 o
   6   2  13       47.82       54.82      4.31 o
  -3   3  13       46.15       41.03      3.71 o
  -2   3  13        0.39        0.00      3.03 o
  -1   3  13        0.66        0.00      2.77 o
   0   3  13      369.39      326.06     31.68 o
   1   3  13      138.72      131.01      5.66 o
   2   3  13      194.96      189.66      6.05 o
   3   3  13      360.53      381.33      9.05 o
   4   3  13      536.09      529.02     10.69 o
   5   3  13      139.86      154.30      4.98 o
   6   3  13      103.40      113.30      5.73 o
  -3   4  13       37.74       51.97      7.52 o
  -2   4  13      407.50      410.08     14.18 o
  -1   4  13      409.75      399.26     11.21 o
   0   4  13      195.48      165.63     20.02 o
   1   4  13       59.77       52.08      4.97 o
   2   4  13       43.09       45.64      3.67 o
   3   4  13        2.97        5.20      2.97 o
   4   4  13       50.42       49.36      2.53 o
   5   4  13       71.38       77.04      4.70 o
   6   4  13       88.48       87.80      3.76 o
  -3   5  13       10.95       10.46      3.54 o
  -2   5  13       21.52       19.64      2.94 o
  -1   5  13      400.68      381.15      9.05 o
   0   5  13      376.62      384.98      9.54 o
   1   5  13      280.63      276.25      6.14 o
   2   5  13      875.97      867.98     15.05 o
   3   5  13      805.29      741.51     31.08 o
   4   5  13       71.90       68.83      7.69 o
   5   5  13      226.07      227.12      7.91 o
   6   5  13      142.60      131.78     13.35 o
  -3   6  13      252.83      238.77     14.78 o
  -2   6  13      408.21      427.45     16.54 o
  -1   6  13       20.87       19.84      3.26 o
   0   6  13      111.45       84.51     18.79 o
   1   6  13       59.88       54.40      4.06 o
   2   6  13        2.22        5.51      4.03 o
   3   6  13      400.79      410.74      7.99 o
   4   6  13      508.24      517.56     10.57 o
   5   6  13       24.43       21.08      4.00 o
   6   6  13      227.91      253.09     15.51 o
  -3   7  13       75.33       69.52      5.01 o
  -2   7  13      447.73      441.39     13.90 o
  -1   7  13      186.13      180.91     10.52 o
   0   7  13      248.15      260.54     14.01 o
   1   7  13      617.39      599.34     17.04 o
   2   7  13      456.17      457.31     10.77 o
   3   7  13      304.22      316.71      8.59 o
   4   7  13      385.71      365.65      8.94 o
   5   7  13      107.87      120.17      5.80 o
   6   7  13        1.35        7.66      3.00 o
  -3   8  13      357.71      367.73     10.10 o
  -2   8  13      116.37      116.23      8.77 o
  -1   8  13        7.64        9.29      3.66 o
   0   8  13        1.61        2.83      2.87 o
   1   8  13       96.47       98.86      5.13 o
   2   8  13       69.70       77.22      5.51 o
   3   8  13      324.00      321.80      7.86 o
   4   8  13      303.04      328.68      9.93 o
   5   8  13      648.80      683.09     15.41 o
   6   8  13      283.29      310.60      8.84 o
  -2   9  13       95.90      105.90      5.67 o
  -1   9  13      360.23      358.95     11.91 o
   0   9  13      270.10      260.38      7.77 o
   1   9  13       69.18       78.68      4.42 o
   2   9  13      257.27      253.48      7.61 o
   3   9  13      264.69      242.70      7.45 o
   4   9  13       11.17       11.63      3.74 o
   5   9  13       12.51       11.63      3.66 o
   6   9  13        4.41        3.01      3.19 o
  -2  10  13        4.51        4.46      3.11 o
  -1  10  13       13.32       17.32      3.00 o
   0  10  13       36.18       36.20      3.54 o
   1  10  13      784.78      783.96     16.45 o
   2  10  13      289.42      288.71     11.32 o
   3  10  13      235.71      255.87     14.09 o
   4  10  13      284.35      294.95      8.68 o
   5  10  13      352.88      345.04     11.74 o
  -1  11  13      332.32      331.73     13.03 o
   0  11  13      106.50      113.17     10.80 o
   1  11  13      274.81      266.56     10.99 o
   2  11  13       24.44       29.30      3.56 o
   3  11  13        2.05        8.27      4.15 o
   4  11  13        3.94        2.76      2.84 o
   5  11  13       42.31       45.24      6.26 o
   0  12  13      378.98      383.51     10.06 o
   1  12  13      161.26      176.33     13.81 o
   2  12  13      230.44      229.86     10.21 o
   3  12  13      349.04      365.80     14.53 o
   4  12  13      310.14      323.85      9.39 o
   0   0  14       72.69       75.03      7.27 o
   1   0  14      214.55      203.79      7.80 o
   2   0  14      234.00      253.97      8.39 o
   3   0  14       12.78       12.03      5.33 o
  -1   1  14        2.90        5.28      5.01 o
   0   1  14       56.73       57.13     13.53 o
   1   1  14       29.55       26.10      3.96 o
   2   1  14       66.49       62.22      4.65 o
   3   1  14      647.51      688.12     13.75 o
   4   1  14       95.89      118.22      6.11 o
  -1   2  14      183.50      197.19     15.53 o
   0   2  14      152.83      133.31      9.02 o
   1   2  14      239.44      226.96      7.28 o
   2   2  14      103.44      100.97      5.07 o
   3   2  14       98.43       97.50      4.69 o
   4   2  14        4.26       11.90      3.38 o
   5   2  14       13.54       17.65      5.18 o
  -2   3  14        0.08        2.44      3.54 o
  -1   3  14       35.20       27.26      4.72 o
   0   3  14        2.96        1.87      2.64 o
   1   3  14      154.49      169.28      6.25 o
   2   3  14      680.00      669.13     13.97 o
   3   3  14       96.52      100.25      6.97 o
   4   3  14      141.55      169.28      6.50 o
   5   3  14      478.46      520.50     10.14 o
  -2   4  14      333.19      327.80     11.67 o
  -1   4  14      339.28      343.11      8.83 o
   0   4  14      440.96      436.14     11.53 o
   1   4  14      154.00      170.69      6.74 o
   2   4  14       32.69       21.52      3.40 o
   3   4  14        0.00        3.96      4.62 o
   4   4  14        0.12        1.02      2.28 o
   5   4  14       10.35        9.13      4.94 o
  -2   5  14        0.44        0.92      3.79 o
  -1   5  14        1.54        1.53      2.96 o
   0   5  14      398.70      424.37     19.71 o
   1   5  14      557.16      542.32     11.51 o
   2   5  14       55.08       67.91      4.31 o
   3   5  14      284.94      300.83      8.07 o
   4   5  14      289.40      295.77      9.71 o
   5   5  14      138.78      136.20      6.71 o
  -2   6  14      164.44      164.40      8.25 o
  -1   6  14      217.71      227.39      8.89 o
   0   6  14      281.35      282.50     11.99 o
   1   6  14        0.11        0.00      4.17 o
   2   6  14        4.35        8.52      3.59 o
   3   6  14        0.09        0.00      2.64 o
   4   6  14      125.07      142.27     10.52 o
   5   6  14      101.44      119.63      6.35 o
  -2   7  14       82.52       77.57      7.77 o
  -1   7  14      381.58      379.21     10.61 o
   0   7  14      494.73      481.53     14.18 o
   1   7  14      161.46      180.97      9.22 o
   2   7  14      301.17      300.85      9.27 o
   3   7  14      178.40      179.71      8.49 o
   4   7  14      136.61      148.13     10.24 o
   5   7  14        6.82       13.87      6.77 o
  -2   8  14      132.02      136.72      6.55 o
  -1   8  14        6.05        5.06      3.71 o
   0   8  14       42.85       34.66      7.77 o
   1   8  14       16.13       20.04      3.51 o
   2   8  14        0.21        1.07      2.64 o
   3   8  14      321.68      331.91      9.87 o
   4   8  14      394.87      416.96     20.05 o
   5   8  14      135.86      155.40     11.60 o
  -1   9  14      501.82      506.94     12.76 o
   0   9  14      148.13      166.37     15.29 o
   1   9  14      289.87      266.16      8.13 o
   2   9  14      260.19      251.25     10.75 o
   3   9  14      206.32      195.29     17.54 o
   4   9  14        3.39        3.02      6.30 o
   5   9  14       30.84       35.05      4.06 o
  -1  10  14       80.61       88.12      5.32 o
   0  10  14        5.53        7.78      3.00 o
   1  10  14      172.67      165.72     19.55 o
   2  10  14      501.98      550.23     16.44 o
   3  10  14      117.28      136.27      9.77 o
   4  10  14      207.66      202.29     23.05 o
   0  11  14      151.38      149.45      6.55 o
   1  11  14      304.90      324.30     12.06 o
   2  11  14       19.98       22.15      4.26 o
   3  11  14        0.78        0.00      3.99 o
   2   2  15       37.90       35.57      5.62 o
   0   3  15      108.30      114.46      8.72 o
   1   3  15        0.18        0.68      3.17 o
   2   3  15       28.59       31.61      4.04 o
   3   3  15      531.22      559.26     12.85 o
   0   4  15       35.37       29.82      4.51 o
   1   4  15        7.41       10.33      4.47 o
   2   4  15      161.68      182.88      8.99 o
   3   4  15       18.86       19.86      4.50 o
   4   4  15      102.77      121.15      5.51 o
   0   5  15      101.37      120.11      8.68 o
   1   5  15      298.52      298.74     12.22 o
   2   5  15      361.07      339.77     11.30 o
   3   5  15      140.02      152.32      7.56 o
   4   5  15       38.43       43.49      4.21 o
   0   6  15      102.96      104.81      6.26 o
   1   6  15       95.36      108.49      6.26 o
   2   6  15       55.62       46.74      4.25 o
   3   6  15      123.72      134.69      6.49 o
   4   6  15       36.27       36.42      6.52 o
   0   7  15      601.35      608.54     18.26 o
   1   7  15      584.69      594.11     26.31 o
   2   7  15      192.79      221.98      9.21 o
   3   7  15       58.77       59.84      4.51 o
   4   7  15      220.08      207.61     16.54 o
   0   8  15       18.21       20.63      4.93 o
   1   8  15       50.16       47.58      4.06 o
   2   8  15      102.21      105.44      6.13 o
   3   8  15       27.44       25.60      8.27 o
   4   8  15      178.86      189.43     10.51 o
   1   9  15      315.19      344.13      9.90 o
   2   9  15       92.96      108.63     20.80 o
   3   9  15      218.44      188.72      9.41 o
 
